# Supplementary material for: Is the profitability of Islamic and conventional banks driven by the same factors?—A study of banking in the Middle East
Source: PLoS One. 2023 Aug 7;18(8):e0289264. doi: 10.1371/journal.pone.0289264 (PMC10406290; doi:10.1371/journal.pone.0289264)
Supplement: S1 Data — (XLSX) [file pone.0289264.s006.xlsx]

## Sheet: Sheet1
Company name	Country	Total assets th USD 2020	Total assets th USD 2019	Total assets th USD 2018	Total assets th USD 2017	Total assets th USD 2016	Total assets th USD 2015	Total assets th USD 2014	Total assets th USD 2013	Total assets th USD 2012	Loan Loss Res. / Gross Loans (%) 2020	Loan Loss Res. / Gross Loans (%) 2019	Loan Loss Res. / Gross Loans (%) 2018	Loan Loss Res. / Gross Loans (%) 2017	Loan Loss Res. / Gross Loans (%) 2016	Loan Loss Res. / Gross Loans (%) 2015	Loan Loss Res. / Gross Loans (%) 2014	Loan Loss Res. / Gross Loans (%) 2013	Loan Loss Res. / Gross Loans (%) 2012	Equity / Total assets (%) 2020	Equity / Total assets (%) 2019	Equity / Total assets (%) 2018	Equity / Total assets (%) 2017	Equity / Total assets (%) 2016	Equity / Total assets (%) 2015	Equity / Total assets (%) 2014	Equity / Total assets (%) 2013	Equity / Total assets (%) 2012	Net Loans / Total assets (%) 2020	Net Loans / Total assets (%) 2019	Net Loans / Total assets (%) 2018	Net Loans / Total assets (%) 2017	Net Loans / Total assets (%) 2016	Net Loans / Total assets (%) 2015	Net Loans / Total assets (%) 2014	Net Loans / Total assets (%) 2013	Net Loans / Total assets (%) 2012	Net Loans / Dep. & ST Funding (%) 2020	Net Loans / Dep. & ST Funding (%) 2019	Net Loans / Dep. & ST Funding (%) 2018	Net Loans / Dep. & ST Funding (%) 2017	Net Loans / Dep. & ST Funding (%) 2016	Net Loans / Dep. & ST Funding (%) 2015	Net Loans / Dep. & ST Funding (%) 2014	Net Loans / Dep. & ST Funding (%) 2013	Net Loans / Dep. & ST Funding (%) 2012	Cost to Income Ratio (%) 2020	Cost to Income Ratio (%) 2019	Cost to Income Ratio (%) 2018
BANK MELLAT	IR	1.82878e+08	1.07242e+08	8.23452e+07	5.89459e+07	5.63094e+07	5.77698e+07	4.87948e+07	5.50122e+07	9.65321e+07	0.849055	0.861741	0.790464	0.602003	0.290102	0.0911231	0.617451	0.540456	0.565085	7.45468	9.05748	5.77173	2.52334	3.01498	3.76715	5.63907	5.72444	4.7793	69.9986	68.4695	68.6438	68.6262	69.1832	64.443	65.8035	63.6377	62.078	104.324	97.4157	93.3548	85.9571	83.5314	78.1312	80.0272	73.3529	68.2088	37.0819	55.8573	36.9356
REFAH KARGARAN BANK	IR	4.29228e+07	3.19412e+07	2.42089e+07	2.02885e+07						2.44118	2.46148	3.1842	3.81281						6.95008	3.57123	4.61862	5.55477						71.5551	71.096	63.7475	64.1826						83.3692	79.2798	73.416	72.7971						91.2392	94.613	92.3714
PARS ARYAN INVESTMENT COMPANY	IR	7.84318e+07	4.7931e+07	3.58229e+07	2.75851e+07	2.45559e+07	2.14821e+07	1.86996e+07	1.65823e+07	2.78105e+07	7.31353		10.4589			5.51846	4.20202			8.36018	8.59327	9.3186	10.6156	12.8171	16.7237	17.0853	15.1701	14.8004	30.6237	32.2935	35.7627	41.4593	45.038	43.8838	46.6322	45.5588	47.2707	53.8322	54.1192	60.865	64.111	67.767	65.3522	68.8527	62.7874	71.9421	121.156	88.6752	81.1183
BANK SADERAT IRAN	IR	1.25482e+08	7.77015e+07	6.04903e+07	5.0503e+07	4.59542e+07	4.50226e+07	4.00016e+07	3.36376e+07	5.93079e+07	8.89291	8.11718	9.372	7.29729	7.26374	5.91899	6.18475	8.02651	7.17835	4.69461	5.12624	6.74771	3.32865	4.19043	5.81355	9.229	10.2437	11.0817	59.616	62.5999	62.6244	66.0204	66.122	53.8509	48.1559	48.8789	49.0182	71.5338	74.8389	76.8076	74.5639	72.7166	59.8965	56.1429	57.5494	60.0304	64.6489	92.2498	106.791
BANK PASARGAD	IR	6.4689e+07	3.95301e+07	2.95789e+07	2.41548e+07	2.12784e+07	2.18018e+07	1.84116e+07	1.64619e+07	2.58726e+07	7.67628	8.2561	9.12422	8.11451	6.35222	5.42977	4.18268	3.68803	3.96462	8.94619	7.66337	7.73711	8.45861	10.3348	14.9862	16.028	15.7021	15.615	47.613	48.1168	48.899	53.7941	58.1332	42.9297	46.2045	46.5638	51.815	68.036	65.557	68.0107	73.7238	77.4037	64.7493	65.4579	63.2159	70.8792	81.1163	76.9809	67.8228
BANK MELLI IRAN	IR						5.97119e+07	5.15415e+07	4.9408e+07							2.40654	3.73656	6.514							7.42272	5.81877	6.73554							58.9641	57.894	56.4898							67.5982	66.4325	65.5934
BANK TEJARAT	IR	9.31117e+07	5.8941e+07	4.46453e+07	3.57934e+07	3.77288e+07	3.47371e+07	3.40365e+07	3.29194e+07	5.07261e+07	5.61234	0.00169736	0.000375988	0.00138157	6.32455	0.428895	0.380927	0.635594	0.198668	6.92183	3.98614	4.74386	-2.97164	3.93089	6.79534	6.86357	4.81216	6.22699	51.3122	54.0682	57.8851	64.9361	62.2306	59.4545	57.6978	45.2394	50.6711	62.9732	63.9377	70.2044	71.0316	74.61	71.5541	72.8938	55.2827	61.8517	62.7145	82.4963	87.9297
AL RAJHI BANK PUBLIC JOINT STOCK COMPANY	SA	1.2502e+08	1.02423e+08	9.70749e+07	9.14977e+07	9.05898e+07	8.41652e+07	8.20564e+07	7.46322e+07	7.1302e+07	2.3118	2.73453	3.26911	2.32347	2.86353	2.67298	2.4602	2.25962	2.73379	12.3966	13.3282	13.2697	16.2484	15.2915	14.777	13.6154	13.7555	13.6392	67.3412	65.0069	63.6644	68.063	66.2309	66.6048	66.9263	66.7498	64.3054	80.2532	79.3587	76.9453	83.831	79.924	80.1197	79.7561	79.4177	76.8866	32.5435	32.7826	32.7622
PARSIAN BANK	IR	5.60841e+07	3.75694e+07	3.08697e+07	2.44544e+07	2.23948e+07	2.25987e+07	2.02689e+07	1.85654e+07	3.05393e+07	3.31749	0.0345228	0.0368985					0	5.24003	4.46924	1.39078	0.602112	1.96478	5.29962	5.182	4.79271	6.20606	6.89187	59.6013	59.9418	58.8812	60.7358	62.2533	56.8322	57.9244	60.2999	64.9621	78.3649	73.3956	70.4027	68.1585	70.1012	65.6266	63.7334	67.5936	75.3553	64.3443	86.0037	80.2707
DUBAI ISLAMIC BANK PJSC	AE	7.88445e+07	6.31166e+07	6.09073e+07	5.64566e+07	4.76434e+07	4.08162e+07	3.37338e+07	3.08478e+07	2.68512e+07	4.09618	3.87319	3.80642	4.12224	4.61198	4.93616	6.50506	7.54119	6.28276	14.8953	14.9839	15.2568	13.9293	15.585	15.2061	14.2921	14.4253	11.8576	67.9277	65.1062	64.7073	64.308	65.7069	64.8574	59.7128	49.4937	55.9599	89.6399	86.9491	85.7149	82.2754	86.5754	84.7643	76.8308	68.6379	71.5301	26.0165	25.4512	28.314
KUWAIT FINANCE HOUSE	KW	7.08245e+07	6.39857e+07	5.85415e+07	5.74958e+07	5.3893e+07	5.43483e+07	5.86814e+07	5.42038e+07	5.22791e+07	5.04468	4.82324	3.91224	4.60008	6.04221	5.51166	5.65516	6.13535	4.70874	9.77289	11.5692	11.6721	12.1911	12.357	12.4615	12.2049	12.7761	11.0875	49.9832	48.1493	51.7169	53.0965	49.5522	49.0794	47.2527	49.6812	64.558	58.8215	58.4272	63.515	66.6091	62.3377	58.8235	56.6463	60.4119	81.495	49.5484	38.9869	49.7111
DAY BANK	IR	1.24082e+07	6.64018e+06	6.48495e+06	7.05573e+06	8.09749e+06	7.82673e+06	4.84827e+06	3.30198e+06	4.05197e+06										11.3209	-39.9261	-29.6908	-14.0046	-2.61821	4.22185	5.87794	8.06653	13.2238	23.923	30.9819	28.3932	34.3016	34.8779	32.8727	41.4009	26.0515	29.8976	28.4235	23.8551	23.702	33.6161	38.9772	43.4603	50.5155	29.8929	39.3528	58.0218
BANK KESHAVARZI	IR	4.87136e+07	3.90369e+07	3.89733e+07	2.54186e+07								6.53007	5.73385						2.27132	1.87894	0.216232	3.44599						73.4993	70.049	55.7894	75.9644						80.1556	78.449	59.9234	87.8394						77.7875	88.6377	199.051
KARAFARIN BANK	IR	1.01445e+07	5.28202e+06	4.21548e+06	4.23443e+06	4.43941e+06	4.09993e+06	4.02993e+06	3.97708e+06	6.29582e+06	4.2832							3.43038	3.70422	13.6386	7.98215	8.16405	8.3022	10.1203	12.3457	13.2305	13.7839	15.2661	63.6289	55.5404	59.9034	66.2129	65.721	65.6171	62.0197	58.4314	58.9836	76.3997	62.6005	68.6174	75.5535	76.5615	77.487	73.8209	71.0053	74.5157	83.6591	86.6562	80.8834
ANSAR BANK	IR			1.27144e+07	1.0346e+07	8.82552e+06	7.82078e+06	8.00329e+06	7.19488e+06	1.04422e+07			6.4556	4.86767	3.76128	3.20975	2.5703	2.56555	3.45292			5.15058	6.09953	8.28894	6.83922	7.3249	7.60181	7.20395			40.476	50.4048	61.5875	62.4099	60.8421	58.3386	56.6207			47.7192	59.2313	71.8496	70.6854	71.4409	67.5303	65.9577			96.5245
BANK SHAHR PUBLIC JOINT STOCK BANK	IR	2.63997e+07	1.87013e+07	1.69194e+07	1.72339e+07	1.61294e+07	1.33364e+07	8.65068e+06	5.75513e+06	7.70886e+06	8.42656		9.69949		6.09229			2.46865	2.38953	-19.4699	-24.6549	-18.5929	-10.827	-0.0670276	5.29576	4.55821	3.72153	5.27263	53.6217	53.4488	49.4509	49.1405	43.2627	36.4992	33.7198	35.1939	30.764	46.916	45.6128	44.1485	46.6564	46.5263	47.7774	43.7218	42.3627	39.7781	141.642	149.045	-451.469
QATAR ISLAMIC BANK SAQ	QA	4.79001e+07	4.49229e+07	4.20968e+07	4.13118e+07	3.8416e+07	3.49791e+07	2.64029e+07	2.12512e+07	2.01077e+07	3.17231	2.31742	2.04122	1.15449	0.807602	0.658324	0.855282	0.894185	1.05533	13.3096	13.5515	13.5346	13.8854	14.3017	13.489	14.7458	17.6754	17.8312	68.2926	69.5659	66.7026	68.2385	70.205	68.7344	62.0994	60.9397	58.9372	90.012	90.1285	86.6259	86.1029	89.9452	85.0681	79.6412	82.7568	80.4863	26.7659	28.2674	30.5773
ALINMA BANK PUBLIC JOINT STOCK COMPANY	SA	4.18338e+07	3.51572e+07	3.24101e+07	3.06004e+07	2.7928e+07	2.36599e+07	2.15632e+07	1.68003e+07	1.44039e+07	2.88296	2.65413	2.66978	1.86596	1.32697	1.2996	1.21322	1.1317	0.751408	15.572	17.0244	17.5235	17.7285	18.3123	20.6844	22.185	26.7168	30.8514	70.8808	71.9067	69.023	68.8989	67.1365	64.2501	66.3316	71.3059	68.8455	87.717	89.9848	86.98	87.4416	84.6683	83.8828	90.2061	104.563	107.388	38.5231	37.0859	38.3434
ABU DHABI ISLAMIC BANK - PUBLIC JOINT STOCK CO.	AE	3.48036e+07	3.43056e+07	3.40896e+07	3.35678e+07	3.32988e+07	3.22335e+07	3.04707e+07	2.809e+07	2.34401e+07	4.57335	3.58202	3.53395	4.03807	3.88189	3.67961	3.63431	5.16211	5.70543	14.9918	15.163	14.1674	13.4438	12.641	12.7349	12.2307	12.6734	14.6972	65.2573	64.378	62.8438	62.0791	63.9551	66.2314	65.2402	59.8559	59.4731	79.4002	78.0893	75.2584	73.8046	75.2256	79.9766	80.8915	75.5317	79.424	45.7928	44.8538	46.1179
SAMAN BANK	IR	1.90449e+07	1.31604e+07	1.15237e+07	8.17069e+06	7.94643e+06	8.61435e+06	8.18912e+06	7.93794e+06	1.08427e+07	3.53769	4.63888								3.68422	3.19685	2.77823	2.7628	3.67898	3.91149	4.74879	5.01528	6.73385	51.0123	40.9168	34.7684	44.3085	49.5003	48.6024	51.1946	50.9646	57.2556	55.3977	44.1472	37.0727	47.6631	53.3845	52.5966	56.6324	55.3705	64.0063	80.1867	103.28	105.769
POST BANK OF IRAN	IR	7.00543e+06	4.16383e+06	3.45292e+06	2.45388e+06	2.08129e+06	1.95105e+06	1.62341e+06	1.41848e+06	1.89173e+06	4.4757	7.10892	9.37405	12.0734	4.69166	5.38163	4.14512	3.5608	4.56177	-0.148992	-3.95043	-5.41823	-3.67945	2.65606	3.24991	4.6127	9.79941	3.87969	71.192	63.4848	53.3743	52.6935	64.9081	58.8749	64.6747	59.1817	60.9584	75.1691	64.6319	62.4776	60.4574	73.5597	63.1004	69.522	67.0935	65.4036	83.9185	90.7486	146.726
BANK ALBILAD	SA	2.55317e+07	2.29342e+07	1.96363e+07	1.68554e+07	1.4333e+07	1.36588e+07	1.20613e+07	9.68622e+06	7.94067e+06	3.26152	3.01437	3.2801	2.7943	2.70452	2.46086	2.82758	3.68278	5.65393	11.2074	10.9599	10.6374	12.0061	13.3062	12.5775	13.0253	14.043	14.6782	73.2319	68.9397	68.7001	68.7376	67.3103	66.8769	62.6914	64.4639	61.3069	91.1107	87.5129	83.9269	84.2912	83.674	78.5636	74.7869	77.8352	75.0878	49.2383	51.0863	53.1337
ALBARAKA BANKING GROUP B.S.C.	BH	28249999	26258531	23831238	25453211	23425265	24618201	23463589	20967559	19055131	4.61309	3.61763	3.88069	2.4402	2.54754	2.58924	2.75075	3.13099	3.40609	7.86688	8.84737	9.46651	9.86383	8.57442	8.50827	8.84188	9.45931	10.3262	58.578	60.4768	62.0765	63.7826	63.3341	61.9546	64.1169	61.7735	63.6872	67.8143	70.3986	73.2901	76.2479	74.3977	72.3449	74.0612	71.7939	74.0086	49.1888	58.7585	54.7121
MASRAF AL RAYAN (Q.S.C.)	QA	3.32733e+07	2.92298e+07	2.67292e+07	2.82827e+07	2.51458e+07	2.28932e+07	2.20039e+07	1.82823e+07	1.69309e+07	1.0569	0.821377	0.772647	0.215438	0.0717195	0.0797201	0.0854435	0.0817763	0.116122	12.048	13.2823	13.8485	13.0064	14.0647	14.8302	14.6334	16.0853	15.7948	70.9933	70.3381	74.532	70.0319	73.8927	75.0817	72.2985	62.2715	69.3986	88.5716	87.9021	92.653	82.1415	87.7418	90.7185	86.2598	75.2141	83.2191	35.0264	40.1196	40.2525
MELAL CREDIT PUBLIC JOINT STOCK INSTITUTION	IR	9.67448e+06	8.12202e+06	6.10311e+06	5.25529e+06	4.58786e+06	3.34931e+06	2.37008e+06	1.72316e+06	1.9053e+06	5.91848		2.85388	2.96049	2.78789	2.12161	2.1548	1.57449	1.90174	3.42297	2.2471	2.20912	2.29404	4.62673	7.92716	8.74176	9.29792	10.3337	21.3059	31.5634	35.9923	38.8478	43.9957	48.9558	62.4782	56.0835	56.4118	24.9637	35.7397	38.0274	41.7569	50.3878	55.0493	69.2895	66.3667	65.3798	118.962	84.5499	89.8324
SINA BANK	IR	9.14327e+06	5.79241e+06	4.87534e+06	4.86127e+06	5.31237e+06	5.58755e+06	5.30443e+06	4.83438e+06	7.70556e+06	3.75954	4.93841	3.94399	3.51828	3.23052	2.97802	3.12202	3.41426	3.71502	9.45473	6.56177	6.44147	7.07103	7.50544	8.37595	9.27196	9.7266	9.18813	62.6831	65.8438	70.0221	69.3499	69.4379	60.2134	58.1857	51.3826	52.5325	73.342	74.1592	79.2	78.0019	78.7593	68.0413	66.732	59.5318	60.7148	83.6754	71.6644	80.4189
BANK SEPAH	IR		5.03663e+07	3.83184e+07	3.03444e+07	2.75768e+07	2.51902e+07	2.16769e+07	2.21e+07	3.00323e+07						2.46622	4.71376	4.36988			6.37548	0.995512	4.15016	10.2786	10.2704	12.7764	14.2179	1.33248		60.6099	60.559	56.3002	56.1372	55.0801	54.5431	56.8406	62.2682		237.579	215.968	283.579	251.171	68.3559	69.02	75.0212	69.7278		116.691	245.504
EGHTESAD NOVIN BANK PJSC	IR	3.52004e+07	1.55317e+07	1.11757e+07	1.12771e+07	1.3368e+07	1.42375e+07	1.23877e+07	1.18062e+07	1.9117e+07	3.69172							3.81867	4.21342	4.96219	7.30861	3.69312	4.4541	4.77532	4.72816	6.02967	6.94377	8.04959	69.1699	67.4696	62.75	67.9771	67.2591	62.9662	72.4187	66.3304	69.424	78.4944	76.3787	77.1029	81.9448	78.9328	71.0535	79.5858	73.7741	79.4371	38.1112	99.4966	99.2595
BANK ALJAZIRA JSC	SA	2.4557e+07	2.30785e+07	1.94675e+07	1.821e+07	1.76852e+07	1.68704e+07	1.77477e+07	1.59937e+07	1.35417e+07	3.90531	1.99167	2.23164	1.7403	1.7654	1.44687	1.52448	1.85501	4.4054	12.3408	13.3914	15.4027	12.9289	12.2189	11.7183	9.25272	9.55133	9.86947	58.5969	57.3811	56.0207	58.2682	63.4787	66.1725	61.9716	58.3475	58.8735	70.5064	69.9926	70.2364	70.4857	76.3384	77.9173	70.7384	66.7313	68.007	51.355	57.2253	58.7651
DUKHAN BANK	QA	2.37079e+07	2.11898e+07	1.21872e+07	1.33619e+07	1.2651e+07	1.2418e+07	1.04938e+07	9.23815e+06	6.93951e+06	2.81469	3.56074	5.36368	1.57562	1.51982	1.32394	1.56637	1.58177	1.51141	13.3308	14.9155	15.216	15.6703	15.7726	15.0987	16.8233	17.0494	20.6717	67.8323	67.3196	62.9778	65.129	64.666	63.0456	60.3331	57.5347	60.6961	80.2535	83.5289	77.9333	83.4303	83.2305	76.2428	74.4866	71.1291	78.0686	32.6998	50.3632	52.4682
MEHR EGHTESAD BANK	IR			1.66771e+07	1.54992e+07	1.72029e+07	1.84996e+07	1.67903e+07	1.56698e+07				5.14449	5.51146	5.28492	3.79929		3.56188				5.86696	4.01234	3.76049	4.08022	7.32616	9.07238				62.8341	59.4923	59.3673	57.883	58.1708	55.4321				69.2877	63.6691	63.8177	63.6312	66.7714	66.8429				94.679
MIDDLE EAST BANK	IR	9.82957e+06	5.04493e+06	3.30683e+06	2.53147e+06	2.30234e+06	1.38055e+06	1.09402e+06	836232	455213	1.7686	1.90718	2.07105	2.24732					1.53105	9.71241	10.559	10.3991	9.75974	9.86305	13.9223	16.6341	22.7594	78.9864	58.0537	55.519	68.3559	70.9369	71.7554	67.0218	69.7232	59.5951	46.1434	69.7563	66.9785	82.6937	83.5303	84.0224	80.2684	85.2923	78.9159	227.515	15.3356	17.9243	15.1483
EMIRATES ISLAMIC BANK PJSC	AE	1.92161e+07	1.7638e+07	1.58964e+07	1.68499e+07	1.61275e+07	1.44866e+07	1.1685e+07	1.08289e+07	1.01467e+07	9.59625	9.04965	9.91857	9.48396	8.78069	7.91056	9.2614	12.2567	11.0719	11.1263	12.8221	12.3522	11.8116	11.2932	9.57621	10.4825	10.4541	7.03639	57.8266	57.8869	61.9601	54.6778	61.3603	64.2463	60.825	54.5229	53.2031	74.616	74.6273	79.0588	71.8242	84.6378	80.6848	79.409	74.2433	69.0852	57.4019	43.1813	46.9345
BANK OF INDUSTRY AND MINE	IR		3.11696e+07	2.39307e+07	1.47221e+07	1.18609e+07	1.0291e+07	7.76275e+06	8973	1.18038e+07					9.86208	9.6043	11.2864		9.63516		4.24564	6.51347	12.5621	17.7206	15.1622	12.2325	12.5567	18.7512		80.9441	78.9513	74.4207	82.3123	80.4668	83.3734	85.8994	69.8148		152.796	152.622	183.578	159.47	146.196	148.367	160.207	123.13		60.9665	41.0962
NOOR BANK	AE		1.29058e+07	1.38942e+07	1.16184e+07	1.10527e+07	1.07459e+07	7.90006e+06	6.30401e+06	4.88893e+06		7.85238	6.71595	6.55962	6.31608	5.31292	7.72165	9.03358	13.1977		13.5647	11.7798	13.7109	13.1801	8.90067	11.2819	10.5533	12.1609		64.9884	62.7098	64.3324	63.8524	58.8045	62.1683	61.9624	57.3912		85.9983	83.9645	85.148	80.1032	71.3496	73.9422	73.5019	66.7013		33.3047	36.374
BOUBYAN BANK KSCP	KW	2.12027e+07	1.74907e+07	1.43132e+07	1.31514e+07	1.13729e+07	1.03225e+07	9.04348e+06	7.77169e+06	6.70108e+06	2.56873	1.71144	2.05619	1.98635	2.16121	2.21302	2.17261	2.34138	2.42408	9.73614	12.3229	11.1849	11.3932	12.1533	10.2397	11.3712	12.2942	13.5921	74.9286	72.1826	75.0852	72.4557	72.2832	69.3225	68.1708	67.4594	67.387	89.5004	83.4712	85.4415	82.7232	83.2991	78.0748	78.1573	78.097	79.1732	45.6408	43.0933	47.7273
QATAR INTERNATIONAL ISLAMIC BANK	QA	1.68444e+07	1.5613e+07	1.38077e+07	1.28074e+07	1.16898e+07	1.11374e+07	1.05488e+07	9.35178e+06	7.84589e+06	2.01321	1.78035	1.92627	0.805895	1.322	0.98862	0.681053	0.643562	0.781518	13.5755	14.3585	13.5895	14.6219	15.6918	13.6386	13.9805	15.0913	17.6338	66.0765	65.1233	55.6927	69.7142	64.0017	61.6133	56.8769	55.8777	51.3852	81.6842	81.5861	65.3475	82.8736	82.9364	78.6676	72.6259	73.2247	70.933	32.3603	41.4489	37.27
EXPORT DEVELOPMENT BANK OF IRAN	IR		1.33077e+07	1.08589e+07		6.63729e+06	6.84062e+06	4.60543e+06	5.3422e+06	8.0718e+06		11.8792	10.912		10.47	10.2184	11.0595	8.22902	6.08587		20.8891	23.7979		23.0775	22.8775	32.9619	30.3785	26.7227		58.7752	59.9512		72.3347	61.7696	63.1672	63.8803	58.846		112.24	115.081		103.156	83.6529	101.526	95.1701	85.3003		55.7317	29.7509
ALAFCO AVIATION LEASE AND FINANCE COMPANY KSCP	KW	4.64077e+06	4.21979e+06	3.71384e+06	3.56224e+06	2.82941e+06					43.6625									21.3952	24.8825	27.7206	26.6407	30.2728					1.96558	0.685332	0.792746	0.299629	0.673904					2.95385	1.10283	1.38706	0.515043	1.2352					96.085	75.2634	58.5945
SHARJAH ISLAMIC BANK	AE	1.45952e+07	1.26318e+07	1.21839e+07	1.04257e+07	9.13253e+06	8.13688e+06	7.08316e+06	5.91747e+06	4.9874e+06	4.21458	4.25866	5.69477	4.94984	5.60314	5.12814	3.79405	2.79195	2.25758	14.2635	16.23	12.0406	14.415	14.4793	15.7429	17.6389	20.8721	24.2621	54.6048	54.1984	53.9133	56.6942	50.9583	54.7113	55.6442	57.6084	58.6877	73.9453	77.5033	73.131	82.2412	77.0563	86.0512	84.9071	94.7906	91.0599	47.4504	47.6823	59.9754
BANK SARMAYEH	IR	3.54035e+06	3.36525e+06																	-216.498	-187.281								32.9001	37.9378								10.726	13.3974								490.219	-344.057
AHLI UNITED BANK KSC	KW	1.43939e+07	1.43587e+07	1.28929e+07	1.21417e+07	1.206e+07	1.28643e+07	1.22846e+07	1.12214e+07	9.36162e+06	4.17134	3.33138	4.24513	4.05872	4.27645	3.48828	3.48026	3.89804	4.343	11.5149	11.8619	12.5561	12.7562	12.0712	9.24198	9.43361	10.2103	11.2188	71.2514	69.3743	71.542	72.917	73.2919	68.6508	68.9597	67.6442	65.6336	82.3657	80.5729	83.7501	85.2538	84.7224	76.7868	77.2601	76.6418	75.235	36.6764	34.4058	30.344
ITHMAAR HOLDING B.S.C.	BH	8383665	8085239	8488656	8611359	8341310	8138641	7860904	7403135		9.77996	8.95009	9.42811	7.8354	8.00185	9.18967	8.60589	8.65647		3.4846	5.032	5.33558	6.01962	7.22616	7.27199	9.45908	10.178		39.7827	42.6987	44.368	45.8785	44.2253	43.8745	45.7377	43.7186		43.9104	48.1882	51.3481	51.5675	49.8784	67.6883	74.164	71.015		82.9335	74.8248	69.6436
WARBA BANK	KW	1.14468e+07	1.03735e+07	7.22936e+06	5.87792e+06	3.68108e+06	2.5572e+06	2.03144e+06			1.66077	1.87213	1.76769	1.58729	1.51017	1.52959	1.4004			8.05967	9.36354	12.3459	9.97208	8.40951	11.8901	15.4446			71.8614	71.953	73.2725	71.1913	73.4605	70.0669	65.2582			87.6943	85.065	85.1557	79.9835	80.7972	80.2295	77.7596			32.5609	41.6234	42.597
RESALAT QARD AL-HASAN PUBLIC JOINT STOCK BANK	IR	8.43437e+06	5.56456e+06	3.78606e+06	3.51336e+06	3.05027e+06	2.25736e+06	1.68176e+06	1.37804e+06	1.02077e+06	1.86543	1.80507	1.85587	1.83092	1.88414	1.99642	1.87946	1.77305	1.6543	0.958869	0.309688	0.0281276	0.411616	0.383512	0.112361	0.17545	1.31439	4.13325	54.3584	58.0128	63.7111	59.1941	59.8048	65.639	70.6137	70.5034	70.3015	55.3645	58.7723	64.7782	59.8666	60.6436	66.4301	71.5763	72.1587	73.7628	77.5696	82.6168	98.4732
JORDAN ISLAMIC BANK	JO	6.82324e+06	6.26644e+06	5.86006e+06	5.93186e+06	5.77397e+06	5.35069e+06	5.00667e+06	4.62203e+06	4.25532e+06	11.6213	12.397	11.6023	10.2112	10.4031	11.3622	11.3973	11.7282	12.7684	9.7916	9.47601	9.4551	8.90294	8.36	8.19046	7.93904	7.7845	7.57282	70.3183	65.8583	64.9903	62.979	64.6043	68.2765	62.4239	64.9756	67.8771	79.8142	74.713	73.4178	70.6115	71.8605	75.6761	68.8615	71.583	74.543	46.2637	44.0032	42.607
ITHMAAR BANK B.S.C.	BH	8.23079e+06	7.92273e+06	8.3186e+06	8.62345e+06						7.59259	7.01657	7.14294	8.03618						3.38894	4.91711	4.95125	6.14183						54.8588	58.3039	59.8094	40.5158						58.809	63.6775	67.4343	45.3667						83.1269	81.2976	68.0669
KUWAIT INTERNATIONAL BANK	KW	9.22792e+06	8.86857e+06	7.14411e+06	6.3466e+06	6.02982e+06	5.89803e+06	5.67821e+06	5.33046e+06	4.44271e+06	2.60194	2.75947	3.08009	3.34394	3.75969	3.49407	3.77561	3.37977	4.06244	12.5757	13.9683	12.755	13.7727	13.8132	13.8434	14.4845	15.1242	17.3328	70.6385	69.4152	74.0495	68.0787	68.7126	65.5254	64.5186	65.1698	62.5711	85.4423	82.3782	87.4602	81.6459	82.212	78.0911	77.4961	78.7352	77.6627	56.992	57.5802	46.3728
ISLAMIC INTERNATIONAL ARAB BANK	JO	3.58196e+06	3.23998e+06	3.04091e+06	2.89025e+06	2.77439e+06	2.5473e+06	2.20965e+06	1.89471e+06	1.65377e+06	5.71621	6.16143	5.76599	5.35377	5.37025	5.72392	5.69909	3.79147	3.97467	9.61961	9.31139	8.9804	8.50762	7.90931	7.73351	8.31728	8.69426	8.59378	63.5459	64.4504	68.4002	65.7772	60.9845	56.5601	56.6425	88.4511	85.866	71.4647	73.0618	77.519	74.2342	68.3779	62.8855	63.1899	99.0475	95.8062	70.7718	67.6739	63.9388
BANK NIZWA SAOG	OM	3.13721e+06	2.69015e+06	2.26831e+06	1.81353e+06	1.34199e+06	900114	658273	509745	385867	4.1126	4.33805	4.60374	5.39278	5.35906	5.64874	1.33095	1.38284		13.2383	14.2993	15.7297	18.7507	24.6245	36.601	52.1694	70.9766	99.2674	81.9192	80.1964	79.8551	80.4831	77.0955	77.7205	53.5416	15.6094		97.2219	95.9746	97.9026	102.882	105.941	130.369	122.354	113.936		75.208	83.5024	81.4134
AL-SALAM BANK-BAHRAIN B.S.C.	BH	6.01424e+06	5.43299e+06	4.54888e+06	4.22667e+06	4.47152e+06	4.40597e+06	5.20026e+06	2.89429e+06	2.5059e+06	3.02385	2.40791	3.84785	9.85077	6.00152	2.8938	0.932985	1.20629	1.03369	12.4336	15.6684	17.8219	19.1185	19.3244	19.3163	16.816	22.7151	22.5274	56.7719	52.6482	48.2815	46.9267	39.6887	39.0289	31.2961	35.9729	34.7616	75.2425	70.035	68.7179	64.2733	138.891	158.663	162.719	192.68	169.662	61.1727	59.5087	58.9491
AJMAN BANK	AE	5.85626e+06	6.43316e+06	6.16602e+06	5.45341e+06	4.35713e+06	3.8997e+06	3.05821e+06	1.93128e+06	1.49482e+06	5.42984	4.8406	4.33071	3.48656	2.84181	2.14873	2.10508	1.83819	1.28161	11.6361	10.6338	10.8054	10.5377	12.5702	8.59433	9.82228	14.6486	19.2204	78.8616	72.4233	71.9992	75.6897	77.3207	77.72	76.0047	81.5382	82.6553	91.3606	82.8349	82.1268	85.7083	90.7053	86.7558	86.7627	99.3002	104.595	44.6915	43.5837	48.9521
AMLAK FINANCE PJSC	AE	1.0868e+06	1.44514e+06	1.60213e+06	1.79149e+06	1.76792e+06	1.87558e+06	1.98823e+06	3.29644e+06		18.8654	14.7939	13.0881	10.2265	10.5976	9.74654	13.4631	10.9418		6.12665	15.2378	21.503	23.8767	24.8233	25.1349	25.1979	13.8298		56.6748	45.8776	45.954	46.8896	49.59	50.2276	58.4037	51.8044		65.7693	60.0293	64.1023	64.3773	68.7675	71.4045	80.9159	61.4553		138.021	211.802	128.927
KUWAIT FINANCE HOUSE	KW	4.66932e+06	4.44264e+06	4.00213e+06	3.48491e+06	4.27639e+06	3.85719e+06	3.94161e+06	4.16263e+06	3.91884e+06	1.84547			4.08635	5.69926	6.60341	2.09544	1.50011	2.15702	9.52511	11.5933	12.1121	13.8521	22.9234	25.4713	24.3509	23.4982	25.9118	57.2563	54.7108	58.9299	56.2877	39.2053	36.9161	37.7775	38.3698	37.4431	63.9402	62.5375	73.1427	72.919	57.0978	56.9153	56.067	57.3007	52.4662	72.7591	65.6825	78.5838
SYRIA INTERNATIONAL ISLAMIC BANK	SY	2.59179e+06	1.32877e+06	710778	561200	943688	694787	509096	815311	1.23323e+06	11.9985	8.72061	14.333	25.4576	33.8203	27.4623	33.9382	25.1552	14.6008	6.38686	4.87248	7.51753	8.70805	13.2954	11.5926	10.2568	10.4076	10.7554	46.2034	50.5882	33.2061	17.0598	16.0893	34.1916	25.6945	21.1636	26.018	49.8818	54.0536	36.3084	19.079	18.6881	38.7941	28.8532	23.741	29.8392	15.5536	30.8831	56.4535
A'AYAN LEASING & INVESTMENT COMPANY	KW	483172	979726	1.01155e+06	1.03623e+06	1.10946e+06	1.16017e+06	1.21296e+06	1.193e+06	1.4543e+06		99.7278	98.889	88.8954	68.7303	55.7596	45.2318	42.0825	29.5213	70.6185	35.6069	39.3366	37.5391	36.6252	35.291	32.9388	30.5951	16.8093		0.00774656	0.0315904	0.361208	1.84389	3.19474	5.39284	9.358	10.3739										52.4315	127.915	71.8601
AL BARAKA BANK SYRIA SA	SY	1.57669e+06	639819	769374	638460	1.15838e+06	871049	503732	538948	596484	28.9884	18.3191	20.6134	20.7721	28.5973	20.1178	26.2324	19.08	11.3897	11.3169	11.484	8.05984	8.52156	11.5225	10.926	11.7284	12.6644	11.9583	5.98626	19.052	9.584	9.78468	8.30127	12.9941	6.79413	6.72269	11.2447	6.91927	22.0411	10.5899	10.9035	9.56627	14.7731	7.78319	7.77973	12.9286	14.2563	33.263	37.8939
AL HILAL BANK PJSC	AE	3.84533e+06	5.01782e+06	1.19175e+07	1.21955e+07	1.18248e+07	1.17335e+07	1.12433e+07	1.05392e+07	8.74661e+06	2.46988	3.15395	5.65685	6.25403	7.1003	6.38602	4.91296	3.17906	3.01613	11.6235	9.08203	12.5424	12.3306	12.6468	12.666	13.4997	10.1633	10.8824	62.0092	54.2686	64.2758	69.7356	74.2925	70.4812	74.2971	70.0245	71.3248	87.1596	73.7622	84.7782	89.8709	97.7163	90.5546	94.2477	86.43	83.4693	92.1865	90.0905	65.0125
SAFWA ISLAMIC BANK	JO	2.56372e+06	2.19285e+06	1.57954e+06	1.34902e+06	1.29522e+06	1.0988e+06	926479	744313	669320	8.8006	8.60615	7.58761	7.61355	7.53673	8.02215	7.78582	7.3706	5.34346	8.49432	9.27793	12.599	14.4231	14.4009	17.1422	19.8317	24.4701	26.737	69.0241	70.3664	74.24	73.7391	68.439	66.4384	72.1993	71.9617	77.7813	77.8935	80.767	87.9994	88.5855	82.0148	82.4118	94.6643	98.8308	109.995	72.6041	75.4829	78.2757
BAHRAIN ISLAMIC BANK B.S.C.	BH	3.22229e+06	3.25415e+06	3.40563e+06	3.26768e+06	2.7181e+06	2.59667e+06	2.32768e+06	2.42099e+06	2.2149e+06	4.52404	5.37464	5.35363	3.68535	5.65523	6.22753	7.48043	7.15606	7.01727	7.927	9.88288	9.19543	9.9516	11.3964	11.2165	9.03729	8.5814	8.37688	64.6721	63.6874	59.8935	60.286	65.2467	62.4164	59.913	49.6636	51.4634	71.7609	72.0783	67.4168	67.6521	75.8415	71.6757	67.261	55.2286	57.268	57.6947	59.5515	59.4616
ALBARAKA ISLAMIC BANK BSC	BH	2.65903e+06	2.22012e+06	2.18621e+06	2.30305e+06	2.39159e+06	1.85951e+06	1.8399e+06	1.63555e+06	1.4222e+06	7.62343	8.3572	8.92703	5.74848	5.68966	5.16763	7.49459	8.22376	10.9508	10.0843	12.03	11.1965	8.34522	8.66489	9.38164	9.25742	10.1029	11.898	46.3515	43.8043	58.1983	59.9548	57.4228	56.8222	53.1042	52.1078	48.2811	59.0143	56.4853	72.5156	75.1738	69.6645	65.7784	60.8242	59.7164	56.0106	68.9136	76.1791	82.8049
ABC ISLAMIC BANK (E.C.)	BH	2313529	2078633	1745123	1559014	1634378	1344022	1327892	1001744		0.791288	1.13514	1.01904							12.6596	17.5573	20.1605	21.3501	18.7649	21.0745	19.8482	24.8001		60.2459	58.5805	62.36	60.4932	52.4465	66.436	72.7933	91.4081		81.2345	72.8356	826.254	77.8178	65.0979	85.2943	91.8747	122.942		54.7015	62.008	71.4148
CHAM ISLAMIC BANK SA	SY	770686	358774	304184	263282	876621	532352	383500	504076	367735	10.366	10.0932	11.5039	13.699	13.8065	7.39907	23.2888	20.0927	10.0193	16.1662	15.4862	15.8616	17.331	12.9183	15.2493	14.306	13.2792	19.918	25.4256	35.755	30.7033	26.901	16.0144	35.7569	9.54381	9.66814	24.8589	31.183	43.3733	37.208	33.27	18.5438	42.4588	11.2027	11.1925	31.3264	16.8796	39.4718	68.1171
ALKURAIMI ISLAMIC MICROFINANCE BANK	YE		1.01844e+06	872756	598495							13.9864	18.6192	31.1082							10.0119	10.7913	16.1823							4.82183	1.65286	0.894392							5.63849	1.94646	1.1147							73.8966	71.8399
AMLAK INTERNATIONAL FOR REAL ESTATE FINANCE COMPANY	SA	954762	908055	870276	887221	877205	808120	680073			2.72146	2.72739	2.76552	1.5825	1.55982	1.40675	1.40214			32.0757	33.0458	34.5303	35.1448	34.451	36.2283	40.5837			93.6294	93.9041	94.7053	93.832	93.9248	91.4309	88.5572												56.2377	64.6302	75.9381
TADHAMON INTERNATIONAL ISLAMIC BANK	YE		2.18592e+06	2.16815e+06	2.27907e+06	2.33469e+06	2.32227e+06	2.40843e+06	2.44391e+06	2.09462e+06		13.9206	12.5186	17.7395	15.7737	14.3142	8.12105	6.51274	5.39569		17.8315	14.8971	15.3103	14.3526	11.8341	11.1316	10.7893	13.583		14.6614	20.227	14.7959	11.6244	13.3143	23.5953	22.9949	18.9846		18.3942	24.5302	17.8863	13.8226	15.3221	26.9533	26.2358	22.297		80.4002	88.7195
KHALEEJI COMMERCIAL BANK	BH	2.70105e+06	2.49934e+06	2.26314e+06	2.08835e+06	2.03457e+06	1.7393e+06	1.58683e+06	1.44213e+06	1.2584e+06	5.25138	10.4983	6.29835	2.76933	4.96544	4.14098	4.41756	6.04719	6.25072	14.9701	9.35428	12.1586	14.7327	15.2281	17.0803	17.7483	18.444	25.2448	30.2992	34.515	38.5033	45.1471	46.4546	48.7349	49.5694	46.7752	51.9371	39.715	38.9828	47.1012	53.5842	55.5109	59.8595	61.5333	58.3305	70.4197	47.7537	76.1519	67.9345
ALIZZ ISLAMIC BANK S.A.O.G	OM	2.25143e+06	1.86953e+06	1.77584e+06	1.47973e+06	992577	657290	311103	259342		4.0738	3.11081	1.19481	1.27999	1.25547	1.19737	1.14954	1.07554		11.6244	9.76277	11.414	13.7599	21.2878	34.0034	76.3875	97.0647		81.6245	79.5729	81.0346	80.8863	81.9597	78.9157	58.5166	3.96622		231.839	287.606	296.909	298.865	344.076	401.882	269.043	299.848		93.1414	90.9867	94.2934
MAISARAH ISLAMIC BANKING	OM		1.52128e+06	1.33271e+06	1.41294e+06	1.17219e+06	778684	498811	130088			1.98532	1.8341	1.81521	0.968359	1.15761	1.12302	1.00471			12.7664	13.0883	11.4437	13.0852	13.6358	12.1094	20.5882			76.249	77.4908	70.5801	68.4573	69.2993	68.5844	55.9447			94.0659	96.8913	85.4489	84.5274	85.4097	90.7473	82.6018			57.5582	58.3602
TAMWEEL PJSC	AE	771705	849632	959837	1.08499e+06	1.27488e+06	1.466e+06	1.82608e+06	2.28215e+06	2.98077e+06	19.0489	16.4969	14.703	13.1364	11.6783	7.52623	6.67303	5.27472	3.85048	97.1149	91.8065	75.8109	64.1388	54.1136	45.6676	36.3377	28.401	21.0013	56.0414	62.1053	69.1089	77.2389	81.7108	87.2993	90.0408	91.5882	85.1768										58.7042	25.8012	41.1065
SAUDI FINANCE COMPANY	SA	255546	155109								204.185	375.624								20.5666	32.2652								-0.854744	-1.89734																	90.2498	70.3183
BANK HEKMAT IRANIAN	IR			1.34703e+06	1.19107e+06	1.16204e+06	1.12783e+06	738868	538491	772178			3.40154				1.88263	1.62873	1.51836			13.4477	15.3758	12.963	13.5873	22.373	33.3335	47.7845			40.52	49.8955	57.27	46.3274	34.651	39.1293	29.2331			49.8361	61.2185	68.0026	55.8951	46.6001	61.7292	60.6727			140.897
KURDISTAN INTERNATIONAL BANK FOR INVESTMENT AND DEVELOPMENT	IQ	996565	1.05386e+06	1.07264e+06	901699	811612	840931	910224	923688	884905	15.3746	18.5441	15.0773	81.4799	59.6666	25.7094				42.4521	48.3638	47.5665	57.1341	57.8809	50.9604	43.7342	39.5936	37.8044	0.187304	0.179424	0.146816	0.266125	2.07116	7.57372	13.4548	15.0631	8.34532	0.40718	0.38415	0.312736	0.756758	5.87814	17.445	27.6172	28.767	14.9825	70.7108	93.4911	78.8082
SABA ISLAMIC BANK	YE				824090	878538	857272	854472	1.04039e+06	857149				31.4497	33.7978	24.9621	18.2665	16.7408	20.9056				6.17575	5.46622	4.69366	5.29674	5.19588	6.23616				12.42	11.8333	17.44	25.2275	20.5026	15.3853				13.827	13.125	19.0003	27.7932	22.5981	17.3134
FIRST ENERGY BANK	BH	577950	862592	825766	926937	1072506	1050338	1359609	1404609	1400464	29.6995	1.17484	1.19018		6.25678	0.0681073	0.0427385			64.754	69.2303	71.0637	75.5176	62.9839	73.5978	82.2753	84.4603	82.7996	18.9328	30.8449	23.3148	22.6749	36.32	31.9902	39.3928	36.7707	37.7991	76.8203	139.047	89.2957	101.661	104.63	137.832	252.946	384.032	465.607	121.241	64.3441	74.4171
BANK ALKHAIR BSC	BH	391969	390012	470872	482242	489693	582118	566911	619808	442155		100	85.1388	50.5439	45.6338	13.1138	40.6742	5.89029	0.287776	29.5115	31.8872	39.0108	39.3906	40.449	38.1175	40.4601	38.69	44.3012	0.199506	0	0.405843	1.85716	3.28267	11.4604	1.61419	8.43955	19.5911	0.295545	0	0.732717	3.75177	6.73722	20.1245	3.00487	15.0159	39.1433		146.759	129.53
INTERNATIONAL DEVELOPMENT BANK FOR INVESTMENT & FINANCE	IQ		643747	551045	541974	548678						1.23684	1.4761	1.98351	2.1865						34.3947	39.4411	41.3479	41.4166						45.2408	44.1777	41.5914	42.931						69.4499	74.6017	71.9331	75.3004						72.5332	86.6431
QATAR FIRST BANK LLC	QA	779987	882991	895323	1.36223e+06	1.64225e+06	1.60985e+06	1.28229e+06			46.0846	26.6193	8.9891	4.52195	1.90669	0.297736				24.7385	23.545	34.4853	34.2214	31.3669	35.8379	47.3716			16.6445	30.3685	45.4066	30.0531	24.639	18.9326	17.8563			32.4847	45.6619	91.5342	56.7313	37.7051	31.4212	36.8405			255.648	156.933	416.834
IRAQI ISLAMIC BANK FOR INVESTMENT & DEVELOPMENT PJSC	IQ	555925	661725	426855	396740	378339	397284	404325	390640	323796	16.0896	9.56892	12.678	11.0736	8.74053	4.92764				35.9257	34.7934	52.0466	57.0001	58.4197	57.9028	55.968	50.8745	47.7331	17.2425	26.9982	27.9052	29.6099	30.7734	33.8046	27.1673	27.7439	20.4346	30.7966	44.0054	60.5345	72.6245	78.1363	85.2725	69.9854	64.4172	57.6878	41.859	48.3438	66.6588
SHAMIL BANK OF YEMEN & BAHRAIN	YE	263022	211911	220170	274015	232658	244936	265322	247262		54.0769	58.3255	55.8443	29.1401	32.9115	29.3262	18.2258	13.8462		11.9329	11.8249	11.3642	10.6196	12.5057	13.3661	11.5804	11.8257		3.77413	5.73054	6.03648	13.5623	12.1026	11.5264	18.006	21.4687		4.50911	6.82107	7.14886	15.8463	14.518	13.9293	21.9964	25.7397		51.3054	96.6818	74.5937
CIHAN BANK FOR ISLAMIC INVESTMENT AND FINANCE P.S.C	IQ	489400	535094	558172	515117	544056	514485	543107	611807	401260	39.2546	22.6756	3.57768	1.16538	4.56195					39.1734	46.0887	44.1068	52.0562	46.8221	61.5135	54.2872	45.6817	42.7488	7.88317	9.31665	17.0441	28.0961	28.6523	42.8044	31.0759	40.6283	33.7299	13.2254	17.5463	31.7056	62.8203	58.3843	131.447	79.9245	83.6915	70.4385	64.5586	64.4445	79.7197
NOOR CREDIT INSTITUTION	IR						330736																		32.1252
TRUST INTERNATIONAL ISLAMIC BANK PRIVATE SHAREHOLDING COMPANY	IQ	220493	255077																	79.4951	78.6172								30.4477	5.63115								208.438	29.3231								39.5096	83.0073
MAWARID FINANCE PJSC	AE	332040	362209	389453	448258	471978	433917	393834	350575	317069	37.0114	40.4897	37.7123	34.0394	10.3253	20.3324	3.69502	6.6605	6.13231	55.7169	51.73	54.4264	57.8171	67.7755	71.3304	76.2427	81.7367	84.8818	14.6327	16.2867	16.1303	16.9026	21.5358	16.2635	23.9487	28.4395	34.3465	54.9704	49.6204	42.4975	48.1229	79.58	68.0116	131.573	187.136	263.396	183.177	165.725	180.432
ELAF ISLAMIC BANK	IQ	210351	294551	349757	316979	341140	435250	278203	229941		26.5979	5.96762	7.23328	2.91446						86.9032	74.3077	61.9239	69.6625	64.2317	49.4926	55.1664	64.6784		36.7416	47.1845	31.5935	39.432	35.7197	25.8225	35.1733	23.2877		347.21	233.409	97.2563	165.337	132.658	70.315	128.525	92.8459		40.9395	78.5391	88.9773
IBDAR CAPITAL B.S.C CLOSED	BH			324943	366697	387925	489555	424667	360060	382767			21.8462		28.0365				4.99605			73.1347	66.7153	62.3845	62.0114	74.5372	91.1393	85.2709			2.68632	4.87105	5.69698	6.25772	9.24513	9.58618	9.73726			10.6529	17.1138	27.7026	100.826	185.124	148.246	164.777			171.369
AL BARAKA BANK SAL	LB			120219	146870	114796	116154	112538	138133				1.30711	3.40534	5.31186	8.94133	0.78334	0.668818				16.8295	13.6745	19.3049	20.9986	21.0952	16.8786				7.75796	7.22566	1.81707	1.2087	11.478	5.88725				11.2308	11.6631	3.60302	2.11977	15.8902	8.24071				96.4087
WORLD ISLAMIC BANK	IQ	236160	235876	223552	245516	218913	84628	4212.02			8.93064	2.99849	2.81451	0.634337						73.7893	90.0556	95.0954	86.6343	96.8933	60.0019	99.6416			4.70633	7.95183	6.77328	8.08307	21.036					21.4055	118.042	149.93	60.8491	694.768					83.7226	97.4977	113.036
ALKFFA HOLDING B.S.C	BH	48009	46763	47663	49382	36794	35787	38782	36135	40403										91.4745	91.3586	89.1761	85.7883	80.7469	69.9835	62.8952	71.0032	81.2019																			74.9551	141.116	98.2014
RAJIH ISLAMIC BANK	IQ	176805	245999	216166								2.31529	2							96.3909	84.9864	95.4824							66.4532	64.1887	75.104								445.51								102.837	39.6778	96.4514
AL QURTAS ISLAMIC INVESTMENT & FINANCE BANK	IQ	196505	225074	261062	220785						2.23201	2.28345	2.02567							89.4426	94.7428	81.6406	95.0118						24.929	28.4291	10.0064	2.60129						306.808	749.188	162.716	53.1617						40.3594	54.3308	45.2004
AL-ANSSARI ISLAMIC BANK	IQ	172004	216331	224732							5.04988	2.21251	2							97.7427	95.1961	92.0124							65.8887	66.1768	47.9666									619.729							28.0509	87.5711	125.745
ALMADAR FINANCE AND INVESTMENT K.S.C. (CLOSED)	KW	88175.2	91783.5	109982	121948	127748	145733	172951	188592	231484										88.2891	88.7866	69.5911	23.5034	27.911	37.868	42.2492	41.7149	29.1948																			91.3329	65.0243	14.4742
NATIONAL ISLAMIC BANK	IQ	338886	440902	509309	659586	549596	585020	482780	535744	420682	11.4664	8.85499	7.52882	4.88927	4.63902	3.52797				55.9796	53.5716	45.9898	36.9232	43.8458	41.7452	50.7106	45.7549	36.1254	64.4453	71.3129	73.6653	67.5199	66.7875	64.0879	58.7297	57.8158	52.0495	181.806	174.588	157.403	116.423	141.833	138.468	135.649	113.997	85.5664	72.4205	64.9444	48.4196
FIRST FINANCE P.L.C	JO	83250.7	83211.3	82316.9	91546.5	88728.2	88847.9	93878.9	83129.6	69095.8	46.6701	43.681	41.8093	23.1152	26.5309	24.6527	22.1089	24.2585	26.9087	77.5885	76.4963	77.4626	77.9609	78.5466	78.119	68.302	70.7889	73.7984	60.2457	67.3883	72.9044	80.6594	67.7429	72.7291	76.2025	70.1823	70.7611	383.977	421.212	409.584	504.883	428.905	458.836	318.146	337.844	395.196	49.2216	40.2995	29.1413
RASAMEEL STRUCTURED FINANCE COMPANY K.S.C (CLOSED)	KW	50377	54001	56327.1	64273.6	71150.9	74414.4	86485.7	87821.6	89938.1	31.0345	15.5258	16.6208	100	100	100	15.8377	97.9058	49.5942	72.8174	76.5034	86.5498	86.5255	83.9771	81.3463	87.2415	85.1466	81.9977	6.43298	7.18401	5.30529	0	0	0	9.18859	0.0323428	2.18197										194.196	221.658	212.939
IRAQ NOOR ISLAMIC BANK FOR INVESTMENT AND FINANCE	IQ	180716	235891	261631	239679	252051					1.99794	2.09053		0.4319	1.90273					96.7742	90.9848	83.0907	90.557	84.1919					34.8476	16.553	13.7775	12.5918	22.237						219.412	96.294	727.391	148.208					99.1934	66.6776	49.2136
CAPCORP INVESTMENT COMPANY K.S.C.(CLOSED)	KW	53478.3	57934.3	53905.5	55700.6	55567.5	56501	61687.2	67605.6			85.1198	1.27389	0.0573888	0.0445534	0.0418148	0.21097	0.980118		96.7172	92.4019	96.211	96.0038	96.8023	96.4252	96.5452	96.6174		0.72678	0.672097	0.947259	20.7124	26.3755	27.8808	23.5688	18.5442											117.591	71.7768	96.7181
AL ARABIYA ISLAMIC BANK	IQ	233907	327089	289248	227279	212825					3.37687	2	2.0769	2						73.566	64.4433	72.7872	92.2129	99.7294					13.6415	16.5482	29.6388	34.9757						52.3646	46.994	110.293	593.475						95.6895	95.9445	93.415
LIQUIDITY MANAGEMENT CENTER BSC	BH	44444	51433	128590	149413	132732	183394	202003	221045			80	12.9972							95.2345	96.3253	40.5529	36.2358	39.1948	38.6965	33.4049	28.4815			1.0888	9.98445	12.6194	5.54651	4.59884	4.47419	5.27992									13.0184		115.851	231.862	100.663
ZAIN IRAQ ISLAMIC BANK	IQ	196031	248230	220556	272154	214908					27.7656	34.4078	4.71331							81.2315	79.5452	95.5561	77.2232	98.2559					4.61226	3.2367	1.81979	48.6264						37.1714	17.1996	44.6214	216.984						135.641		138.873
INTERNATIONAL INVESTMENT BANK B.S.C.	BH	43711	46240	72238	141419	199643	230234	271423	174754	165274										95.6121	96.0446	88.4285	55.3306	55.7841	57.3104	62.6612	98.2421	97.9458				46.0447	46.9628	42.2427	37.1214	14.3882											175.408	791.203	256.356
CITI ISLAMIC INVESTMENT BANK EC	BH	15051	14683	14624	13568	13284	14076	14166	16567											96.8706	98.0454	98.8307	97.8847	96.3716	97.5916	98.2987	98.6238		86.3597	92.774	92.5191	92.1875	96.4694	97.3785	96.8799	96.6077											40.2145	60.4055	50.5868
AL-BILAD ISLAMIC BANK FOR INVESTMENTS & FINANCING	IQ	381119	470073	458323	454436	507928					350.064	324.924	70.8402	51.2872	45.1856					43.7248	43.0377	45.1554	47.2719	43.091					-6.34787	-6.11822	3.73138	8.7505	9.84794					-26.2302	-14.8761	9.81889	18.4536	17.3645					205.345	254.622
AMEEN AL-IRAQ ISLAMIC BANK FOR INVESTMENT	IQ	80984.2									2									82.7987									7.99869									53.9253									185.095
AL ISRAA FOR ISLAMIC FINANCE & INVESTMENT PLC	JO	15873.2	18046.5		26728.2	27623.9					68.4271	64.4488		31.4904	29.5733					94.3833	83.2046		77.2145	74.1804					44.2413	45.7036		66.08	68.4087						305.159		319.572	302.662					85.8032	316.848
AL-ARABI ISLAMIC BANK	IQ				38570.7	38462.6	38198.9	12972.3															99.8724	99.8613	99.9701	99.9457
LEBANESE ISLAMIC BANK SAL	LB				50533.8	50087.5	46911.4	45951.2	47516.6														40.1503	40.483	43.1906	44.0871	42.5858					21.3692	19.2765	14.9754	19.788	25.2116					36.7531	33.1976	26.9661	36.1304	64.7456
KOSAR CENTRAL CREDIT PUBLIC JOINT STOCK COMPANY	IR			4.33993e+06	4.30892e+06	5.17849e+06	4.73904e+06	4.71954e+06	3.90816e+06	3.91215e+06			4.26165	4.37873	2.26993	2.17077						-26.2353	-14.8287	3.97583	4.90981	2.92377	3.528	3.81738			59.928	53.7115	60.0511	48.3787	41.9571	55.378	45.5337			48.9245	48.9282	65.9864	51.1547	44.1859	58.3006	48.8801			-21.2221
IRAN ZAMIN BANK	IR	1.10128e+07	8.70108e+06	7.59654e+06	6.42427e+06	5.43991e+06					7.01727	8.34582	10.8095	7.46944	7.53814					-26.2868	-18.6505	-6.34011	2.75276	3.00547					11.0025	9.53131	8.69754	11.1998	12.7233					9.45381	8.88601	9.36075	12.5099	14.358					-17.7696	-14.89	-67.0293
AYANDEH BANK PUBLIC SHARE HOLDING COMPANY	IR	5.11011e+07	4.42016e+07	3.53698e+07	2.99518e+07	2.46877e+07	1.93958e+07	1.27934e+07	1.0227e+07		8.64179				2.40039	2.68238		1.48256		-24.6893	-15.6459	-6.78055	-0.715173	2.45013	5.98926	2.22957	3.57019		16.1619	26.1672	66.7672	74.2709	58.4465	40.1946	40.5589	34.7442		13.2779	23.2533	63.5973	74.7888	60.209	42.9682	41.5881	36.5695		-18.748	-18.0172	-479.251
QATAR NATIONAL BANK (Q.P.S.C.)	QA	2.81598e+08	2.59532e+08	2.36867e+08	2.22824e+08	1.97718e+08	1.47969e+08	1.33614e+08	1.21837e+08	1.00784e+08	2.58107	2.1892	2.30444	1.96315	2.03009	1.79403	2.00734	2.02179	1.52861	9.45369	10.0264	10.2383	9.70885	9.84493	11.5215	11.9176	12.1148	13.0811	70.6131	71.8412	71.5759	72.0423	72.3109	72.0919	69.523	70.0613	68.1297	85.22	86.7796	87.3162	86.2093	89.8105	88.7232	84.9475	89.0819	85.4537	24.7395	26.1479	26.5756
EMIRATES NBD BANK PJSC	AE	1.90085e+08	1.86064e+08	1.3624e+08	1.2808e+08	1.21989e+08	1.10704e+08	9.88485e+07	9.31413e+07	8.39473e+07	7.31095	6.26294	7.52962	7.67885	7.7356	7.90941	7.78908	8.01431	7.0691	12.1214	11.9427	12.7961	12.6201	12.0224	12.4824	12.8816	12.1953	11.8388	63.5367	64.0153	65.5412	64.6493	64.82	66.5537	67.7574	69.6788	70.7635	85.9795	85.1203	88.5806	87.4233	87.1204	88.3377	89.8764	90.5115	92.118	33.83	26.8648	32.0423
SAUDI NATIONAL BANK (SNB), THE DBA ALAHLI BANK	SA	1.59852e+08	1.35152e+08	1.2058e+08	1.18611e+08	1.18042e+08	1.19638e+08	1.15967e+08	1.00608e+08	9.20854e+07	2.47296	2.54558	2.72526	2.65624	2.28437	2.15224	2.27238	2.51504	4.13708	13.3815	13.682	14.5228	14.4507	13.5377	12.3808	10.7894	11.2744	11.4109	57.8381	55.6103	58.6191	56.0339	57.2886	56.379	50.755	49.7474	47.3413	70.5484	67.82	72.6867	69.5802	70.1369	67.9094	59.8373	57.6918	54.6562	31.8125	31.281	35.4412
FIRST ABU DHABI BANK	AE	2.50255e+08	2.23817e+08	2.02556e+08	1.82156e+08	1.14558e+08	1.10705e+08	1.02409e+08	8.85124e+07	8.18514e+07	3.11675	2.63245	3.25703	3.70872	3.09722	2.88861	3.31832	3.32759	3.24349	11.8642	13.1437	13.7081	15.2787	11.054	10.6302	10.094	10.6683	10.357	42.0695	49.6252	47.449	49.3993	47.6647	50.6473	51.6565	56.5467	54.7571	56.3872	66.3011	63.2084	67.6882	62.8742	65.1844	64.2255	72.0938	71.3697	28.3702	27.1956	27.5601
BANK HAPOALIM BM	IL	1.67839e+08	1.34169e+08	1.22979e+08	1.31071e+08	1.16542e+08	1.1062e+08	1.0492e+08	1.09549e+08	1.00827e+08	1.9812	1.571	1.30173	1.34972	1.4811	1.54619	1.54803	1.53596	1.60824	7.39415	8.24283	8.16964	7.923	7.63772	7.69603	7.65036	7.70817	7.18859	56.3417	63.6012	61.8179	61.8266	61.262	65.115	65.1518	66.4751	66.4155	68.6937	80.6092	79.8146	79.7744	79.8695	85.9679	88.0125	89.4178	89.5437	57.1331	66.5428	65.1636
BANK LEUMI LE ISRAEL BM	IL	1.7295e+08	1.35745e+08	1.2294e+08	1.30037e+08	1.14071e+08	1.0674e+08	1.02079e+08	1.07854e+08	1.00766e+08	1.75594	1.1614	1.21126	1.2003	1.32924	1.38255	1.55178	1.58286	1.67358	6.85119	7.64686	7.84778	7.44236	7.23068	6.98849	6.58414	7.14954	6.70672	53.2292	60.3712	59.3307	59.5928	59.8617	62.8698	63.7325	64.4919	64.2562	63.9268	74.4125	73.6539	72.8798	74.6559	78.3425	81.7056	82.8712	81.9151	53.8438	57.2297	60.6019
ABU DHABI COMMERCIAL BANK	AE	1.11955e+08	1.10305e+08	7.61961e+07	7.21588e+07	7.03306e+07	6.21558e+07	5.55533e+07	4.98686e+07	4.92296e+07	4.5827	2.87397	3.88494	3.49184	3.61458	4.05133	4.60006	4.9733	4.98517	13.7664	13.7394	11.7234	12.2432	11.7507	12.5874	12.9492	13.553	13.666	58.1228	61.179	59.4738	61.6036	61.3489	64.0699	68.8966	71.8832	68.1406	85.7472	91.2218	89.6302	90.3929	87.0128	92.0276	97.6923	101.552	97.311	36.6134	38.538	33.5473
ISRAEL DISCOUNT BANK LTD	IL	9.14367e+07	7.51803e+07	6.38143e+07	6.38076e+07	5.71071e+07	5.26038e+07	5.32746e+07	5.77663e+07	5.38473e+07	1.91935	1.35331	1.3344	1.38553	1.49261	1.5811	1.65636	1.78089	1.71758	6.71057	7.38695	7.38745	7.26332	6.80217	6.64231	6.26928	6.25315	6.03646	65.378	70.8105	70.2997	67.9185	64.4407	62.2289	58.7185	58.6982	59.3532	80.1698	88.2848	85.2702	82.4716	77.9572	76.983	74.4957	74.6046	73.5954	67.3081	65.3559	68.4633
RIYAD BANK	SA	8.26901e+07	7.0877e+07	6.13066e+07	5.76752e+07	5.80317e+07	5.95509e+07	5.72238e+07	5.47324e+07	5.07149e+07	2.31468	1.5593	1.53767	1.47948	1.77165	1.29543	1.46637	1.45107	2.11786	14.304	15.2645	15.9958	17.8577	16.9898	16.3648	16.5605	16.5023	16.8069	61.7072	65.4587	65.6917	64.1928	65.6695	64.7844	62.2073	63.9185	61.7679	78.1555	83.7893	84.6539	86.0093	86.3395	84.3156	79.5204	81.5974	77.0918	32.3811	33.7995	37.2241
NATIONAL BANK OF KUWAIT S.A.K.	KW	9.78834e+07	9.65872e+07	9.03572e+07	8.62358e+07	7.90595e+07	7.77518e+07	7.43994e+07	6.59468e+07	5.86406e+07	3.77771	2.98181	3.15888	4.07136	4.67973	4.32713	4.1422	3.91216	4.32139	13.9348	14.5509	13.4947	13.6783	14.0668	13.5231	13.1772	14.5794	15.8618	58.9027	56.55	56.5241	55.7051	56.2364	57.4251	54.6669	57.5013	59.7886	72.9206	68.8226	67.6105	66.7101	66.8151	67.684	63.8861	68.2801	72.1716	37.5484	33.9775	31.2876
FIRST GULF BANK	AE	n.a.	n.a.	n.a.	n.a.	6.67415e+07	6.19459e+07	5.77722e+07	5.39715e+07	4.76606e+07	n.a.	n.a.	n.a.	n.a.	2.77147	2.8664	3.10573	3.01553	3.16881	n.a.	n.a.	n.a.	n.a.	15.3634	15.9581	16.3723	16.0287	17.0613	n.a.	n.a.	n.a.	n.a.	63.9506	65.8323	65.848	63.3642	65.4986	n.a.	n.a.	n.a.	n.a.	84.3698	89.5887	86.3665	86.7995	92.4367	n.a.	n.a.	n.a.
SAMBA FINANCIAL GROUP	SA	7.91854e+07	6.92075e+07	6.13169e+07	6.06963e+07	6.17303e+07	6.27314e+07	5.7973e+07	5.46764e+07	5.25518e+07	2.48342	2.14218	2.24382	1.6502	1.47253	1.52838	2.1047	2.5146	2.94922	16.1816	17.5121	18.3988	19.6309	18.4808	17.1567	17.8989	17.0363	16.1054	52.543	54.5587	49.4518	51.7043	54.0996	55.2626	57.0746	55.3342	52.0787	68.0569	72.3117	63.8663	67.426	68.4503	68.0628	71.6477	68.4249	63.8678	32.9798	33.4688	30.0558
MIZRAHI TEFAHOT BANK LTD.	IL	1.12019e+08	7.90637e+07	6.88028e+07	6.91007e+07	5.99363e+07	5.36028e+07	5.10447e+07	5.17468e+07	4.34616e+07	0.978795	0.817649	0.801176	0.810672	0.83069	0.869998	0.900019	0.938046	1.22012	5.46149	6.15018	5.96805	5.98025	5.78161	5.9357	5.69434	5.75404	5.70259	68.3451	75.1577	75.6229	75.791	74.4922	76.2677	74.4918	77.3162	79.4911	85.4429	96.9947	97.428	98.2815	95.4582	97.5037	96.0764	96.8768	98.9777	54.2126	54.7864	63.6284
SAUDI BRITISH BANK JSC (THE)	SA	7.37204e+07	7.09298e+07	4.65805e+07	5.00308e+07	4.96149e+07	5.00668e+07	5.00291e+07	4.72806e+07	4.1774e+07	4.47296	3.79749	4.12822	2.94962	2.33315	1.94397	2.04258	2.08415	2.44985	18.3619	21.0853	18.6492	17.8399	16.8116	15.0064	13.8965	12.8779	12.8089	55.4321	57.1739	63.1601	62.3649	65.0153	66.8037	61.4153	59.8498	61.345	74.1268	77.661	82.8179	81.2935	83.9559	83.3576	75.6775	74.3298	75.6073	47.0892	39.0481	29.7799
ARAB BANK PLC	JO	54413683	51214844	49162625	48163721	47460391	49044593	48812598	46399621	45646524	7.59391	6.37371	6.19925	5.12867	5.63128	5.17563	5.50056	7.75156	7.70954	17.2544	17.7731	17.6243	17.4598	17.2028	16.3435	16.1613	16.7409	16.8669	43.9372	46.8424	48.4416	48.8297	46.2022	45.2866	45.1211	45.2545	44.9295	56	59.9762	61.6798	62.2508	58.2775	57.1127	56.3866	56.1162	55.7383	47.7787	39.9877	40.4466
BANQUE SAUDI FRANSI JSC	SA	5.1753e+07	4.75063e+07	5.07334e+07	5.14477e+07	5.42477e+07	4.89931e+07	5.03405e+07	4.53484e+07	4.20739e+07	3.46968	2.86502	3.25631	2.73158	2.26838	1.85471	1.93799	1.95402	1.48776	19.9079	18.494	16.2218	16.4109	14.5992	14.9593	14.0226	13.6523	14.379	67.2759	70.5732	63.4068	63.2048	63.638	67.367	61.7346	65.4528	65.1459	90.7306	92.9853	80.1467	79.2232	78.1877	86.3006	76.8964	82.2855	83.5568	34.0121	33.5815	34.0223
ARAB NATIONAL BANK PUBLIC JOINT STOCK COMPANY	SA	4.81056e+07	4.8918e+07	4.75613e+07	4.57871e+07	4.53357e+07	4.54457e+07	4.39116e+07	3.67828e+07	3.64371e+07	3.42886	2.78274	2.16408	1.92946	2.29875	2.34268	2.24857	2.2694	3.03135	16.5005	15.4508	14.8898	14.5986	14.0725	13.2799	12.5341	13.9112	13.1072	62.841	64.7817	67.8637	66.7104	67.9445	67.5645	62.9896	64.1286	63.1799	81.468	81.8375	84.293	82.5596	82.6462	81.455	74.8117	77.5837	75.6536	34.7517	32.6537	34.2168
HSBC BANK MIDDLE EAST LIMITED	AE	44601303	40875439	35529051	35670909	38668352	41474819	49881884	48427672	50456922	6.50202	4.63348	5.01232	5.52653	5.16572	4.91713	4.62372	5.66348	6.36403	10.9861	12.2164	12.8039	12.071	10.7946	11.4438	11.4741	11.7662	9.94965	43.386	48.1004	56.4985	51.3494	54.3353	56.9357	51.9742	48.7938	47.5956	60.7245	70.4215	81.5043	69.5604	73.3628	76.6478	67.5886	68.0324	64.8887	62.3788	56.1713	54.1937
MASHREQBANK PSC	AE	4.31649e+07	4.34121e+07	3.88185e+07	3.4088e+07	3.34414e+07	3.13566e+07	2.88197e+07	2.44125e+07	2.07987e+07	7.58891	4.95753	4.96594	4.40518	4.62966	4.11267	4.47486	4.91822	4.62054	12.7353	13.9514	14.5662	16.8757	15.866	16.0526	15.985	16.8653	18.0933	44.6375	47.7743	48.5894	50.1114	49.6635	52.2466	54.8427	56.2503	54.2107	67.1389	73.7753	73.3825	73.0041	70.4491	71.967	75.0568	76.1259	75.8517	57.2912	44.1412	43.9762
TRADE BANK OF IRAQ	IQ	25467469	28793147	21146247	19460656	19735240	23305644	30274848	22318232	18156858	23.9678	15.9452	18.8606	15.3187	15.4659	16.1738	14.1682	25.911	15.9306	12.3748	12.7766	15.1875	16.5076	15.6701	11.8555	8.71831	10.3552	10.7924	23.6184	23.2543	24.3885	26.2948	24.0004	18.6082	9.00206	5.62853	11.0143	27.2049	26.9675	29.4043	31.852	28.82	21.3686	10.0409	6.42791	12.604	5.48543	9.93855	23.2646
FIRST INTERNATIONAL BANK OF ISRAEL LTD.	IL	5.2186e+07	4.08304e+07	3.57844e+07	3.91454e+07	3.32658e+07	3.21568e+07	3.02759e+07	3.20089e+07	2.82312e+07	1.37455	1.03485	1.01095	1.02331	1.07448	1.11279	1.24271	1.18897	1.21657	5.68311	6.32414	6.27274	5.92851	5.94494	5.84733	6.12436	6.40847	6.42584	54.6115	63.0274	63.3701	59.7221	60.9677	58.357	59.1245	61.8606	64.4121	63.1346	73.1747	74.6664	70.1126	72.7838	69.5134	71.6351	75.4377	78.5353	61.3273	63.6451	68.9074
BLOM BANK S.A.L.	LB	2.97165e+07	3.32956e+07	3.67407e+07	3.2544e+07	2.95181e+07	2.90992e+07	2.79746e+07	2.61487e+07	2.50512e+07	15.902	7.48401	4.25892	2.66063	3.72613	3.22293	3.45039	4.62336	3.93711	10.7194	9.47863	8.89619	9.23484	9.93434	9.35283	9.01806	8.98257	8.70923	10.5024	17.4622	19.5016	23.1637	24.2704	24.7291	24.6997	24.2644	24.0608	13.4367	20.0067	22.2313	26.426	28.0408	27.9792	27.9895	27.3625	27.054	28.7506	41.2339	36.6336
BANK MUSCAT SAOG	OM	3.23895e+07	3.19652e+07	3.19585e+07	2.89967e+07	2.81406e+07	3.26256e+07	2.53012e+07	2.20714e+07	2.05817e+07	4.24364	3.42426	3.55104	3.78657	3.79497	3.90286	3.67496	3.42072	3.6276	16.4099	16.294	15.688	16.3091	14.2951	11.136	13.4871	14.2851	13.554	71.7644	72.2344	72.7448	74.7022	73.5423	58.4336	69.7542	72.3842	70.7757	95.9431	96.3209	94.9477	97.7327	95.9927	71.7031	90.2751	96.1092	91.0225	39.3947	41.4958	42.6075
TOURISM BANK	IR	1.78783e+07	1.22441e+07	9.09657e+06	7.35552e+06	5.88766e+06	n.a.	n.a.	n.a.	n.a.	5.71577	n.a.	6.17981	8.15635	6.87087	n.a.	n.a.	n.a.	n.a.	4.87725	2.35727	1.51386	1.74276	4.20761	n.a.	n.a.	n.a.	n.a.	18.1073	38.4908	40.1604	45.2307	30.6074	n.a.	n.a.	n.a.	n.a.	20.6735	41.8668	43.0028	48.8607	33.7234	n.a.	n.a.	n.a.	n.a.	108.631	n.s.	-26.5827
AHLI UNITED BANK BSC	BH	40071167	40280051	35507577	33241885	31322484	33965317	33444888	32651893	29896422	4.5809	3.57828	4.01219	2.93247	3.61153	3.35052	3.25646	3.82676	3.66733	12.5685	13.3106	14.0027	14.7048	14.4928	12.8373	11.4523	10.9185	10.693	51.7077	51.4954	54.929	58.657	59.4042	56.9792	55.2088	53.0005	53.4252	62.7512	62.0405	66.6917	71.6183	72.4549	67.8169	64.9976	62.5514	63.287	31.3959	29.6397	27.1131
THE COMMERCIAL BANK (PQSC)	QA	4.21994e+07	4.0532e+07	3.70681e+07	3.80355e+07	3.58188e+07	3.39069e+07	3.17726e+07	3.10747e+07	2.19884e+07	3.49753	3.26944	3.73453	4.57659	3.4274	2.98936	2.42491	2.0493	1.0765	14.4334	14.7463	14.7164	15.1836	14.8038	14.016	15.3011	14.636	18.6654	62.9521	59.6527	62.7317	64.3716	59.6698	62.0652	62.7235	59.1119	60.7144	91.0716	83.0872	94.7967	89.4077	88.8524	87.4677	87.1526	81.3175	91.5847	28.2225	28.2962	31.7974
NATIONAL BANK OF RAS AL-KHAIMAH (P.S.C.) (THE)	AE	1.43697e+07	1.55533e+07	1.43432e+07	1.32164e+07	1.15753e+07	1.10424e+07	9.48405e+06	8.20334e+06	7.42005e+06	6.70615	4.71998	5.64676	2.99431	3.53745	2.60872	2.08957	1.8486	1.57277	14.8656	13.7283	13.5297	16.2112	17.8319	19.0305	20.474	21.6288	20.8998	56.9263	60.4881	62.3835	66.4237	67.574	68.5475	72.5419	69.7221	74.4342	77.0055	82.6501	85.3053	92.2728	92.7836	96.2663	99.4226	91.0392	96.8018	39.1509	39.4689	38.8901
ALAWWAL BANK	SA	n.a.	n.a.	2.18742e+07	2.6632e+07	2.79973e+07	2.88188e+07	2.57651e+07	2.14582e+07	1.82681e+07	n.a.	n.a.	6.31593	4.17522	2.87366	1.76769	2.03316	2.17443	2.37938	n.a.	n.a.	16.8971	13.6174	12.0609	11.129	11.1177	11.6834	12.1245	n.a.	n.a.	70.4235	63.7224	69.2857	70.706	67.4274	66.6751	66.0913	n.a.	n.a.	87.3875	77.9708	83.8958	84.4844	81.5689	83.3502	81.7428	n.a.	n.a.	35.7924
UNION NATIONAL BANK	AE	n.a.	n.a.	2.91325e+07	2.92765e+07	2.82956e+07	2.77431e+07	2.54495e+07	2.38383e+07	2.37271e+07	n.a.	n.a.	4.98787	4.18955	3.73104	3.80662	3.64394	3.9207	3.65644	n.a.	n.a.	17.7179	18.1053	17.6674	17.5639	18.1085	17.5195	16.2053	n.a.	n.a.	67.6061	66.1631	70.9368	67.1621	68.5467	68.5908	65.8079	n.a.	n.a.	89.4745	86.108	94.4687	89.9856	89.772	89.4284	87.9653	n.a.	n.a.	37.5004
BYBLOS BANK S.A.L.	LB	1.87582e+07	2.19176e+07	2.50069e+07	2.26745e+07	2.07682e+07	1.98703e+07	1.90345e+07	1.84851e+07	1.70151e+07	12.3787	5.4162	3.65278	3.43874	2.94498	4.06686	4.94551	4.81846	4.32125	8.3147	7.59905	7.67978	8.28693	8.68604	8.62458	8.86563	8.91969	9.71456	13.9262	20.3941	21.7603	24.0333	24.9392	24.8208	24.8382	24.4044	24.2139	15.7797	23.2661	24.8756	27.8603	29.1084	28.659	28.886	28.6464	28.8603	25.8936	52.619	53.6187
DOHA BANK	QA	2.84451e+07	2.97276e+07	2.641e+07	2.56855e+07	2.48255e+07	2.28871e+07	2.07466e+07	1.83983e+07	1.51683e+07	3.75055	6.04063	7.0901	3.80719	3.19314	2.93458	2.96719	2.49625	2.13141	13.3229	12.3076	13.2455	15.8372	14.8072	15.8534	14.9538	16.8298	13.6766	63.2122	60.794	62.2517	63.9649	65.4969	66.7576	64.301	61.3845	61.1725	78.0155	76.66	76.4886	81.5905	80.9463	89.9644	82.1566	81.5263	78.332	29.5412	34.1353	35.9546
BANK AUDI SAL	LB	3.54311e+07	3.95352e+07	4.72013e+07	4.37518e+07	4.42668e+07	4.22704e+07	4.19607e+07	3.61913e+07	3.1304e+07	14.4506	11.1762	5.66193	4.68676	3.7796	2.48426	2.55612	2.30589	2.72039	8.32845	7.5112	8.2337	9.57194	8.35497	7.77707	7.97798	7.44984	8.5256	17.3325	26.2089	28.1605	37.3132	38.9217	42.4489	40.9408	40.7408	33.4736	24.3641	30.1177	32.1748	42.9826	44.1837	47.7983	46.0611	45.4328	37.2613	74.8594	46.0763	46.2263
SAUDI INVESTMENT BANK (THE)	SA	2.66359e+07	2.68839e+07	2.56186e+07	2.50123e+07	2.48126e+07	2.49542e+07	2.49671e+07	2.14654e+07	1.57511e+07	3.08894	4.04174	2.93356	1.77172	1.6244	1.37252	1.41108	1.45859	2.34171	15.3488	13.8938	13.9545	15.2235	14.3298	12.8624	12.659	12.7371	15.8784	55.1376	56.6514	61.843	63.5295	64.7509	64.4047	61.3849	59.0926	57.6479	68.6564	68.9384	77.8561	79.9282	79.6216	78.4149	75.8858	71.1311	72.9408	41.9819	42.4667	40.1286
BURGAN BANK KPSC	KW	2.34061e+07	2.33658e+07	2.40886e+07	2.45618e+07	2.37429e+07	2.24867e+07	2.64734e+07	2.53672e+07	2.12374e+07	5.25659	4.73296	4.24131	3.9249	3.54423	3.7504	3.42975	3.31308	3.52245	12.3804	13.448	12.9577	11.7011	11.6326	12.2543	12.3318	8.66315	10.3773	61.1456	60.5043	58.2972	59.4395	58.8273	58.7812	56.5892	55.2758	56.5021	84.9415	82.1479	75.6764	73.297	74.1044	71.9283	69.2444	64.9492	68.5942	45.6972	41.2226	42.1534
ARAB BANKING CORPORATION BSC	BH	30407000	30068000	29549000	29499000	30141000	28195000	29356000	26545000	24527000	5.26443	3.61474	3.65096	3.59726	3.74328	4.06213	3.84141	4.10199	4.38662	13.6284	14.9295	14.6062	14.9564	14.1336	14.57	15.077	16.4212	17.2137	51.4881	54.716	50.3706	51.9645	48.7144	49.5052	50.4803	51.4334	52.432	69.8492	74.8839	67.6422	70.2585	65.406	73.3358	75.0443	73.8439	72.9645	75.2322	60.578	58.0171
SOCIETE GENERALE DE BANQUE AU LIBAN - SGBL	LB	n.a.	2.27011e+07	2.57981e+07	2.15502e+07	1.90168e+07	1.62227e+07	1.46464e+07	1.29254e+07	1.12281e+07	n.a.	10.7898	7.74841	3.21435	3.61231	3.62682	4.64133	13.1104	13.4211	n.a.	7.50608	7.4394	8.55628	8.92905	7.73514	7.651	7.88398	6.3767	n.a.	23.0495	22.522	22.9498	23.4702	24.8757	24.7499	23.7864	25.7543	n.a.	25.6479	25.1824	26.0165	26.864	27.4226	27.1266	26.1616	27.915	n.a.	43.5338	47.0187
GULF BANK KSC (THE)	KW	2.01341e+07	2.06085e+07	1.982e+07	1.88255e+07	1.78576e+07	1.79167e+07	1.82066e+07	1.79571e+07	1.72328e+07	6.10243	6.24171	6.93684	6.1854	8.24301	7.43832	6.23905	6.3667	5.93738	10.4269	10.637	10.4497	10.5795	10.4898	9.89857	9.59243	9.53913	9.26909	67.3439	67.6433	65.6553	67.0156	63.0314	66.822	67.2141	66.3651	68.5523	77.8232	78.713	76.6237	78.1882	73.3131	75.3101	76.3163	76.4978	78.7025	40.391	37.5623	34.463
HOUSING BANK FOR TRADE & FINANCE (THE)	JO	1.16987e+07	1.18863e+07	1.16902e+07	1.14721e+07	1.10144e+07	1.11587e+07	1.06971e+07	1.0179e+07	9.98821e+06	9.50129	7.426	6.41786	4.19055	4.43077	5.33793	6.58201	8.01646	6.6021	13.9881	13.3165	13.0131	13.7042	13.5552	13.1185	13.6723	14.6268	14.7592	49.4511	49.2796	51.2691	51.7193	51.6873	44.1098	35.7678	36.8454	37.8458	62.8704	61.1297	62.8008	63.4771	62.1576	52.5483	42.9998	44.9298	46.0557	45.0403	48.1105	44.1855
AL AHLI BANK OF KUWAIT (KSC)	KW	1.5984e+07	1.61132e+07	1.49841e+07	1.44476e+07	1.39958e+07	1.43627e+07	1.19503e+07	1.13213e+07	1.05709e+07	6.63841	5.70409	7.24161	6.75676	7.09047	6.51143	6.25924	6.12793	6.93438	12.1783	14.1501	14.8703	13.131	12.9715	12.7656	15.9572	16.9373	17.3808	64.2337	65.8536	66.5283	70.5011	70.7005	69.9036	65.5294	68.5661	66.83	78.4665	82.0367	83.6918	86.9696	83.3467	82.4562	80.1139	84.6481	82.9101	48.0744	39.082	38.5872
CITIBANK N.A., UNITED ARAB EMIRATES	AE	8.84664e+06	8.03411e+06	7.78084e+06	7.3938e+06	7.21177e+06	8.69341e+06	8.25588e+06	8.14121e+06	7.21404e+06	8.78976	7.16301	7.20671	8.05052	7.22911	3.93416	2.78029	3.22781	4.80462	8.5544	10.5734	10.6962	10.3948	12.8649	9.9767	9.29886	8.06272	10.0962	24.222	31.1894	32.147	34.1216	34.7399	31.9498	37.3732	31.1432	31.7381	27.9828	36.8611	37.9242	40.6078	45.3074	48.1881	66.5299	58.4515	61.6823	50.8499	45.7867	47.7538
COMMERCIAL BANK OF KUWAIT K.P.S.C. (THE)	KW	1.44557e+07	1.60806e+07	1.47177e+07	1.45564e+07	1.34747e+07	1.33027e+07	1.43879e+07	1.39319e+07	1.30423e+07	5.62008	5.31901	5.93717	5.76525	5.89871	5.15478	6.0119	4.9643	4.6563	15.7863	15.0356	16.3369	14.9052	14.6377	14.2847	13.1451	14.3253	15.0765	51.9294	46.5125	50.4319	50.8928	54.553	56.9053	55.0628	58.9646	58.0065	73.7896	59.3005	62.9781	62.6106	65.7816	68.7802	65.1898	69.8721	69.204	30.143	32.9633	31.5196
STANDARD CHARTERED BANK- UAE BRANCHES	AE	1.27397e+07	1.33816e+07	1.30842e+07	1.452e+07	n.a.	n.a.	n.a.	n.a.	n.a.	11.9492	9.74242	8.67142	9.26317	n.a.	n.a.	n.a.	n.a.	n.a.	15.1256	15.177	15.7296	12.444	n.a.	n.a.	n.a.	n.a.	n.a.	44.1946	46.7557	55.0063	56.5676	n.a.	n.a.	n.a.	n.a.	n.a.	57.01	60.6896	71.2067	71.4864	n.a.	n.a.	n.a.	n.a.	n.a.	81.9997	71.5899	70.3156
GHAVAMIN BANK	IR	n.a.	n.a.	n.a.	n.a.	n.a.	1.90636e+07	1.61179e+07	1.32744e+07	2.18927e+07	n.a.	n.a.	n.a.	n.a.	n.a.	4.47589	4.32371	n.a.	n.a.	n.a.	n.a.	n.a.	n.a.	n.a.	1.68308	1.16884	1.83788	5.31762	n.a.	n.a.	n.a.	n.a.	n.a.	83.4357	83.0067	75.3961	80.4299	n.a.	n.a.	n.a.	n.a.	n.a.	86.5453	86.4874	79.027	86.7194	n.a.	n.a.	n.a.
NATIONAL BANK OF BAHRAIN	BH	1.15995e+07	8.49601e+06	8.49867e+06	8.24867e+06	7.91782e+06	7.97795e+06	7.28314e+06	7.31178e+06	7.06e+06	3.6362	3.81201	3.98548	3.36326	5.22934	5.28629	5.17676	3.83209	3.19105	12.0672	16.663	14.8897	14.4414	13.9297	12.1598	13.8041	13.2088	12.0148	49.8257	37.9934	37.243	39.5583	30.1601	29.0484	25.9921	30.0718	31.7358	58.0779	46.6987	44.4748	46.8819	35.54	33.6674	30.6626	34.9391	36.2834	47.4983	35.93	35.6048
AL KHALIJ COMMERCIAL BANK P.Q.S.C.	QA	1.55201e+07	1.47714e+07	1.43139e+07	1.59024e+07	1.66476e+07	1.55588e+07	1.40775e+07	1.13348e+07	9.25059e+06	3.81025	4.69554	4.24506	1.92201	1.51453	0.658619	0.557251	0.974124	1.68497	13.3124	13.0249	12.6224	12.5966	11.6058	10.572	11.2845	13.6615	16.8419	60.0157	57.3146	60.7194	60.6265	58.0556	59.0574	52.4508	50.1644	38.7014	78.2759	74.313	81.109	74.0371	74.7322	72.0724	63.3165	63.0867	47.6014	25.8335	27.95	28.8091
NATIONAL BANK OF FUJAIRAH PJSC	AE	1.08569e+07	1.16556e+07	1.08328e+07	9.98131e+06	9.71222e+06	8.17785e+06	6.69471e+06	5.84295e+06	4.77729e+06	8.1817	4.55547	4.25627	4.9534	5.01553	5.08242	5.36051	5.5522	6.08842	14.2262	14.8359	12.8744	13.3418	12.838	14.2496	13.6841	14.1183	12.9318	62.31	63.2995	65.8629	65.6525	63.9745	65.5553	66.4128	64.6125	69.5142	79.8113	81.3763	84.4101	82.3925	81.6429	84.2016	85.8559	88.8813	101.51	35.4359	32.954	33.1506
AHLI BANK QSC	QA	1.30646e+07	1.20645e+07	1.10997e+07	1.0957e+07	1.04849e+07	8.87334e+06	8.62099e+06	7.19153e+06	5.66103e+06	2.81526	2.25375	2.23221	1.41817	1.23691	1.55608	1.64006	1.78766	2.75377	13.1953	13.5688	13.6144	13.2733	12.7346	14.0573	13.292	13.6123	16.7019	70.471	71.9371	68.1025	72.5522	70.3819	74.4439	67.9021	66.1357	68.0071	98.7031	104.473	95.3224	102.458	94.1687	97.8526	85.8724	79.6214	84.9995	25.6253	27.3118	28.0953
BANK DHOFAR SAOG	OM	1.10716e+07	1.12506e+07	1.09584e+07	1.10448e+07	1.02784e+07	9.34476e+06	8.30722e+06	6.77602e+06	5.57563e+06	3.53223	2.97958	2.44917	2.71708	2.583	2.31952	2.46094	2.60196	2.79349	16.3463	15.8618	16.5697	13.8226	13.512	13.2625	10.1849	11.6531	12.198	76.7083	70.8151	74.9698	76.5033	75.6214	75.9605	70.5891	72.9994	78.015	114.125	104.083	108.013	95.6	92.362	97.302	86.1004	88.9541	97.4881	49.7581	54.6898	49.3421
FRANSABANK SAL	LB	n.a.	1.92548e+07	2.21244e+07	2.2057e+07	2.08546e+07	1.99937e+07	1.89425e+07	1.69644e+07	1.57573e+07	n.a.	6.27651	4.41872	2.41002	3.98428	4.4302	4.85913	4.65203	4.21054	n.a.	9.25588	9.88126	9.75449	10.1995	9.78478	9.8495	9.75435	9.44686	n.a.	30.3577	30.4619	29.4007	31.3283	31.4529	30.7196	31.1998	30.7106	n.a.	37.0986	39.3813	37.5667	38.1111	37.0693	36.4217	36.4172	36.2381	n.a.	76.2804	56.0152
BBK B.S.C.	BH	1.00011e+07	1.02793e+07	9.5258e+06	1.00082e+07	9.84723e+06	9.69798e+06	9.311e+06	8.59219e+06	8.26479e+06	5.60612	5.82234	6.54329	6.06197	6.70007	5.3036	4.4875	5.86897	6.89284	13.6821	14.1527	13.971	13.3091	12.8078	9.89277	10.2645	10.3052	9.32136	41.3733	43.2316	49.4877	46.2558	47.7275	48.3978	52.7419	50.0991	48.229	53.7057	55.8736	62.5839	57.5122	59.9812	58.8894	61.338	62.4738	59.7637	51.1804	39.9242	35.8163
NATIONAL BANK OF OMAN (SAOG)	OM	9.44773e+06	9.47476e+06	9.29238e+06	9.02562e+06	9.18773e+06	8.48748e+06	7.74017e+06	7.53275e+06	6.60031e+06	5.1217	4.05121	4.4345	4.20628	3.09807	3.04233	3.0017	3.30305	3.0932	14.5963	15.1577	15.0154	15.7407	15.2409	15.7704	12.1478	11.3275	11.9966	79.4974	76.9015	78.6389	76.4727	75.5879	74.9444	75.1343	68.481	71.6014	113.979	110.514	109.217	107.664	111.13	104.987	102.31	90.6956	95.9444	54.5694	49.589	47.8565
NCB CAPITAL COMPANY	SA	795161	510452	393613	347029	337739	461486	n.a.	n.a.	n.a.	n.a.	n.a.	n.a.	n.a.	n.a.	n.a.	n.a.	n.a.	n.a.	76.3907	79.3809	77.8267	77.3398	80.4691	63.5179	n.a.	n.a.	n.a.	21.3001	19.7761	16.7179	6.03807	0.883759	0.687287	n.a.	n.a.	n.a.	n.s.	598.52	663.614	951.18	56.1841	191.994	n.a.	n.a.	n.a.	n.a.	n.a.	n.a.
UNION BANK OF ISRAEL LTD	IL	1.48252e+07	1.22879e+07	1.10235e+07	1.20831e+07	1.06601e+07	1.04805e+07	1.05078e+07	1.13771e+07	1.04005e+07	1.27767	0.941843	1.04884	1.00301	1.0569	0.844257	1.12027	1.27119	1.19457	6.37392	6.21188	6.04608	5.99876	5.71387	5.89314	5.58424	5.91289	5.64327	51.5515	60.925	58.4568	58.9015	57.7852	54.5666	53.1335	56.0522	60.716	65.5349	80.8784	74.9503	75.0639	71.9253	67.7238	68.6013	71.7876	75.7122	98.7692	74.8252	81.1419
GULF INTERNATIONAL BANK BSC	BH	29550100	30241700	27546100	25471300	22905800	24192400	21300200	21156900	17704800	3.13611	4.07549	7.21907	3.95536	4.14121	3.79106	7.04475	6.63748	8.08816	10.1946	10.8999	7.97282	9.46516	10.2917	10.0486	11.036	10.701	12.0318	35.3078	32.6572	35.6413	39.4291	42.5442	37.8689	37.2367	39.312	40.1603	50.1982	42.8145	45.1424	47.6607	54.6768	47.5603	50.442	51.7139	57.3781	91.9323	74.3563	71.3825
BANK OF BEIRUT S.A.L.	LB	1.34414e+07	1.63e+07	1.83023e+07	1.83657e+07	1.7208e+07	1.61492e+07	1.49151e+07	1.36169e+07	1.15579e+07	n.a.	4.38871	3.40846	1.79239	1.80649	2.07975	1.67583	1.31617	1.0432	10.2199	9.66823	12.8369	12.8097	13.4274	12.3264	12.1656	11.1924	12.246	29.1004	30.4947	31.4626	30.9657	27.7256	26.3202	27.9844	27.876	29.9429	33.3041	36.8413	38.3225	37.2101	33.4347	30.992	32.994	32.6272	35.7513	63.7815	34.0098	47.1984
QATAR NATIONAL BANK - SYRIA SA	SY	558372	215645	199077	189739	501427	371347	267005	314084	n.a.	20.0443	9.24851	18.0116	38.4689	40.5351	62.1787	52.0342	53.1985	n.a.	74.0462	66.6131	70.371	72.7329	77.9572	79.2268	73.9756	76.4283	n.a.	4.3818	12.8725	6.83197	3.4164	2.59732	1.8986	3.55546	4.50134	n.a.	17.4575	39.9553	24.046	13.1361	13.3933	10.5467	14.3089	20.9509	n.a.	1.49357	48.4476	65.6927
OMAN ARAB BANK SAOC	OM	8.58269e+06	n.a.	n.a.	n.a.	n.a.	n.a.	n.a.	n.a.	n.a.	3.39061	n.a.	n.a.	n.a.	n.a.	n.a.	n.a.	n.a.	n.a.	13.0779	n.a.	n.a.	n.a.	n.a.	n.a.	n.a.	n.a.	n.a.	79.8612	n.a.	n.a.	n.a.	n.a.	n.a.	n.a.	n.a.	n.a.	95.152	n.a.	n.a.	n.a.	n.a.	n.a.	n.a.	n.a.	n.a.	64.7316	n.a.	n.a.
INTERNATIONAL BANK OF QATAR Q.S.C.	QA	n.a.	n.a.	9.65988e+06	9.08955e+06	9.82398e+06	8.76649e+06	n.a.	n.a.	n.a.	n.a.	n.a.	n.a.	0.890501	0.774287	1.06748	n.a.	n.a.	n.a.	n.a.	n.a.	13.3804	13.9755	12.5441	13.7768	n.a.	n.a.	n.a.	n.a.	n.a.	60.7998	66.5542	59.5739	64.7724	n.a.	n.a.	n.a.	n.a.	n.a.	77.3259	85.4807	74.597	82.5251	n.a.	n.a.	n.a.	n.a.	n.a.	33.5656
BANK AL ETIHAD	JO	7.42775e+06	6.45025e+06	5.44798e+06	5.03137e+06	3.60527e+06	3.36497e+06	3.17806e+06	2.71536e+06	2.46495e+06	3.89055	3.55001	3.70516	3.35228	4.04865	4.07186	4.41659	4.98107	6.25709	9.60241	10.4646	12.0796	12.8353	12.1186	12.2769	12.0615	13.0783	13.4301	55.9688	57.5554	58.8903	58.3474	54.1331	53.9338	54.8869	52.6387	47.7984	65.0855	67.3844	70.5794	70.3649	64.227	63.0576	63.999	62.8124	56.0182	52.7865	54.3998	53.1565
LEBANON AND GULF BANK S.A.L.	LB	4.78128e+06	5.30196e+06	n.a.	3116.37	2724.94	n.a.	n.a.	n.a.	n.a.	n.a.	n.a.	n.a.	n.a.	n.a.	n.a.	n.a.	n.a.	n.a.	9.63371	8.05069	n.a.	8.17525	8.52504	n.a.	n.a.	n.a.	n.a.	14.9404	20.3917	n.a.	28.8807	35.0726	n.a.	n.a.	n.a.	n.a.	16.8005	22.4708	n.a.	32.0013	39.0965	n.a.	n.a.	n.a.	n.a.	15.7352	31.9407	n.a.
SOHAR INTERNATIONAL BANK SAOG	OM	9.39138e+06	9.11601e+06	7.92302e+06	7.39354e+06	6.55423e+06	5.74155e+06	5.39765e+06	4.90408e+06	4.64803e+06	4.07837	3.9027	3.40367	2.00524	1.83721	1.86043	1.91278	1.78203	2.12968	14.7246	15.2951	12.6518	13.8453	10.8681	11.4676	9.25491	9.0829	8.10669	69.33	70.0165	73.9209	73.8263	75.921	74.6191	68.5786	66.1872	58.3299	84.7886	86.6249	88.6265	88.1835	90.0053	88.3514	79.2603	76.4932	77.9325	49.0895	43.2709	41.1385
BANK OF PALESTINE PLC	PS	5809810	5264945	4657183	4884822	4118629	2785203	2424774	2348046	2004494	4.41003	3.66755	3.02524	1.10968	0.928384	0.893439	0.861311	0.743229	0.812984	7.46188	8.17984	8.9406	9.21141	9.79877	10.9779	11.5519	10.7331	11.0239	56.2282	56.6651	57.6991	51.5595	53.7427	49.8637	47.5024	47.0025	48.7103	64.2255	64.8865	66.2173	59.7518	62.5032	57.7936	55.1809	55.791	57.7439	63.4866	63.5704	66.159
INTERNATIONAL BANK OF YEMEN YSC	YE	n.a.	n.a.	2.57599e+06	2.69528e+06	2.43329e+06	2.01754e+06	1.84736e+06	1.61768e+06	1.33533e+06	n.a.	n.a.	58.2745	60.4601	59.278	50.8498	45.1332	41.4025	38.3092	n.a.	n.a.	6.96036	7.61757	6.60292	8.63754	8.27078	7.57859	7.87673	n.a.	n.a.	5.10233	4.95175	6.43519	7.52097	10.1852	13.283	14.7241	n.a.	n.a.	6.21634	5.7729	7.05428	8.65725	11.5457	14.72	16.5187	n.a.	n.a.	69.9795
IBL BANK SAL	LB	n.a.	n.a.	7.82114e+06	6.87069e+06	6.77098e+06	5.65005e+06	5.21885e+06	4.73605e+06	4.35885e+06	n.a.	n.a.	7.38358	2.58134	2.87095	1.65758	2.4003	2.46724	3.5189	n.a.	n.a.	8.12238	8.40537	7.49192	7.49849	7.19892	7.07111	6.85265	n.a.	n.a.	10.6009	12.9249	12.0749	15.5087	19.6119	18.9855	19.8619	n.a.	n.a.	12.4638	15.2764	14.5598	17.2223	21.4322	20.6643	21.4692	n.a.	n.a.	27.4005
BANK OF JORDAN PLC	JO	3.8203e+06	3.81423e+06	3.68885e+06	3.61286e+06	3.29414e+06	3.10735e+06	3.08477e+06	2.92526e+06	2.84032e+06	8.8112	7.36743	6.19348	5.63893	5.02304	5.82929	7.17819	8.19258	8.34223	17.0478	15.513	15.9391	17.1202	17.6343	16.6323	15.5175	15.4791	14.419	54.075	52.0484	56.0976	56.4192	52.4197	51.7735	50.2522	50.0904	46.1477	69.8525	64.3343	68.9259	70.2519	65.1478	63.4701	60.9756	60.9722	55.6493	45.7555	46.4421	50.5753
COMMERCIAL BANK INTERNATIONAL P.S.C.	AE	4.66732e+06	5.06666e+06	6.19161e+06	5.64823e+06	5.53242e+06	4.48661e+06	5.35958e+06	4.03394e+06	3.46885e+06	7.81006	6.43735	3.84172	3.63751	6.16745	6.5011	9.6841	10.3409	10.7698	14.5298	13.284	10.5619	11.8963	11.5604	13.748	11.6837	14.7845	15.7344	60.5099	63.2301	56.5623	62.0735	65.3284	69.8338	67.7817	71.6874	68.6166	85.8562	85.5029	75.0546	85.0682	84.5714	88.2798	84.5231	91.7398	88.5372	35.9445	48.0114	44.6559
ARAB BANK FOR INVESTMENT & FOREIGNTRADE	AE	6.53018e+06	6.38465e+06	5.78878e+06	5.17716e+06	4.84254e+06	4.0983e+06	3.9034e+06	3.44705e+06	3.42993e+06	11.4676	5.83185	6.32343	6.11408	6.46063	6.13813	7.59518	9.97138	8.41247	15.2867	19.2545	19.3173	21.3254	21.6813	24.2663	24.0124	25.2999	24.4625	65.3469	66.4011	65.3747	66.1519	59.2615	62.6553	51.3206	42.1147	43.9251	79.774	84.9877	82.7747	85.8915	76.9482	84.3221	69.698	57.7651	61.0446	39.519	31.3406	32.878
CAIRO AMMAN BANK	JO	4.72287e+06	4.40795e+06	4.13438e+06	3.9357e+06	3.50871e+06	3.56628e+06	3.31428e+06	3.11686e+06	2.85118e+06	4.36513	4.03496	3.59514	3.06712	3.39577	3.88891	4.43391	5.01709	4.34655	11.1918	11.4783	11.7987	12.4198	13.5402	12.1473	12.401	11.9377	11.9168	53.4967	51.0945	56.1955	55.0374	54.4432	45.19	43.37	43.597	49.7614	71.2541	67.2538	68.7281	68.3032	67.6603	54.3037	52.3783	52.8859	60.0437	64.6249	62.5308	62.3244
BANK OTSAR HAHAYAL LTD	IL	n.a.	n.a.	6.35144e+06	6.13603e+06	5.40276e+06	4.91338e+06	4.34621e+06	4.71461e+06	4.40104e+06	n.a.	n.a.	1.16796	1.28699	1.13059	1.08331	1.21551	0.846056	1.11428	n.a.	n.a.	5.71892	6.06667	5.81748	6.07501	6.70496	6.74207	6.30832	n.a.	n.a.	56.8388	62.2297	59.735	61.7719	67.507	69.969	69.0872	n.a.	n.a.	66.3369	73.3699	70.3907	74.6127	84.1207	87.9565	85.8286	n.a.	n.a.	85.332
BAHRAIN COMMERCIAL FACILITIES COMPANY BSC	BH	945356	1.08997e+06	1.04011e+06	992213	932878	810098	697160	608194	515056	11.6159	6.70711	5.36026	3.53498	3.22955	2.94254	2.47569	2.64155	3.00877	35.3444	37.1772	37.3139	36.8315	35.4351	36.5795	38.6511	40.5915	44.1235	74.2729	79.3723	80.4954	78.9976	77.0112	75.6285	75.7252	76.2175	77.7353	n.a.	n.s.	430.053	553.097	336.723	705.312	361.969	975.514	159.209	76.1654	71.3095	73.2363
HSBC BANK OMAN SAOG	OM	6.12636e+06	6.63198e+06	6.13945e+06	6.06969e+06	5.86188e+06	5.72157e+06	5.83332e+06	5.77604e+06	6.2752e+06	3.71911	2.51546	2.49126	2.55249	3.08242	3.5978	4.29147	1.83402	1.72081	13.9025	13.8036	14.4217	13.8511	13.9186	14.0238	13.8158	13.7714	12.1906	57.8871	58.9308	58.8642	59.769	62.9318	54.5836	51.777	44.1477	49.5041	69.2334	70.6766	70.755	70.8781	74.4934	65.3128	61.6963	53.4453	62.9404	86.6701	56.3327	57.6092
BANK OF SHARJAH	AE	9.84166e+06	8.62863e+06	7.93016e+06	8.30802e+06	7.37834e+06	7.51175e+06	6.82216e+06	6.79987e+06	6.21721e+06	9.08408	9.42077	10.3635	8.17133	8.487	9.20498	8.73362	7.15115	6.35181	8.75792	9.52509	12.9755	13.3326	16.9751	16.7559	17.6123	17.4297	18.3161	53.8288	55.9688	59.406	57.2784	63.0144	54.5063	56.1982	52.5968	54.5023	73.8288	82.494	84.7093	80.4708	86.0865	76.9637	74.3363	71.1086	71.4463	148.197	57.3962	44.8122
CREDITBANK SAL	LB	n.a.	4.16547e+06	4.24221e+06	3.82102e+06	3.50924e+06	3.32236e+06	2.99975e+06	2.6432e+06	n.a.	n.a.	12.7632	6.09215	6.1736	3.32633	3.03507	2.37539	1.84167	n.a.	n.a.	9.13982	9.72443	10.4186	9.33893	8.40798	7.00587	7.84731	n.a.	n.a.	41.5949	46.1616	47.1722	51.7803	50.6992	49.3621	49.1234	n.a.	n.a.	47.7431	51.8519	53.6008	58.9231	56.4748	53.9945	54.6552	n.a.	n.a.	38.8049	55.5841
GULF INTERNATIONAL BANK - SAUDI ARABIA	SA	8.76863e+06	8.16714e+06	n.a.	n.a.	n.a.	n.a.	n.a.	n.a.	n.a.	3.21885	4.3669	n.a.	n.a.	n.a.	n.a.	n.a.	n.a.	n.a.	21.4679	24.5108	n.a.	n.a.	n.a.	n.a.	n.a.	n.a.	n.a.	57.0571	57.1083	n.a.	n.a.	n.a.	n.a.	n.a.	n.a.	n.a.	75.992	78.4493	n.a.	n.a.	n.a.	n.a.	n.a.	n.a.	n.a.	84.0186	77.1609	n.a.
CREDIT LIBANAIS S.A.L.	LB	n.a.	1.10046e+07	1.17641e+07	1.1555e+07	1.06576e+07	9.93578e+06	9.16241e+06	8.3597e+06	7.94765e+06	n.a.	3.78936	3.20497	2.50681	1.88403	1.87109	1.72247	1.88681	1.99012	n.a.	8.0534	7.54803	7.3084	7.40784	7.61308	7.79477	8.15639	6.78338	n.a.	26.3451	27.3544	29.1513	29.3017	29.0455	30.3735	27.6707	27.135	n.a.	29.8727	30.8919	33.0317	32.9632	32.6044	34.4895	31.7949	30.5938	n.a.	82.601	57.545
BBAC SAL	LB	n.a.	8.18001e+06	8.08587e+06	6.92856e+06	6.47916e+06	6.09004e+06	5.45714e+06	5.10729e+06	4.88885e+06	n.a.	10.4343	5.72779	7.48539	9.90879	4.74713	5.03488	5.63013	6.09383	n.a.	7.26311	7.90366	8.71448	8.76067	7.85665	8.17693	8.10604	7.81667	n.a.	18.2905	21.6517	25.33	25.9168	26.9343	26.8912	26.1763	23.9591	n.a.	20.0845	23.9762	28.2359	29.0599	29.6562	29.7774	28.9276	26.4416	n.a.	52.75	56.7632
BANQUE BEMO SAUDI FRANSI SA	SY	1.27795e+06	624313	590507	487338	1.10077e+06	910487	773820	1.03785e+06	1.18158e+06	9.89183	6.59624	6.65601	9.98572	12.5525	12.5438	15.9516	16.9746	11.0147	11.4788	9.83868	9.78157	11.0233	12.1043	10.4902	8.18097	7.70894	8.41601	14.8087	30.679	24.9798	17.0891	14.7482	21.2875	19.7654	20.386	31.4945	17.5572	35.6725	29.3724	20.4271	17.7768	25.274	22.2855	22.8368	35.5154	17.0699	47.3344	60.1801
CAPITAL BANK OF JORDAN	JO	3.87156e+06	3.0794e+06	2.76726e+06	2.81743e+06	2.82722e+06	2.79751e+06	2.90379e+06	2.65715e+06	2.26326e+06	4.5175	4.03038	7.55596	6.2699	5.38764	4.92584	4.58934	4.94923	5.21326	12.9397	15.8929	17.1437	17.4665	16.6444	16.33	16.7281	17.1894	15.1101	51.4947	49.9391	45.347	46.0395	48.3466	45.8402	38.5322	35.8515	38.7892	70.8603	66.7265	60.7233	61.1876	63.4893	58.3963	48.4698	45.6357	48.0735	43.6226	53.2511	51.614
JORDAN AHLI BANK PLC	JO	4.00189e+06	3.8913e+06	3.92041e+06	3.84359e+06	3.96552e+06	3.51356e+06	3.27485e+06	3.80652e+06	3.7328e+06	5.321	4.90169	5.01107	5.74682	6.2998	5.73896	7.06056	8.07521	7.26805	11.1804	11.1411	10.825	11.2199	10.7499	12.5678	13.2819	10.5188	10.1919	48.2038	49.5775	51.1772	54.377	51.4022	49.1986	51.6525	43.9572	48.0711	60.7015	61.535	62.8272	65.9836	60.3174	58.1304	61.6036	64.2316	54.6751	65.4597	68.5419	69.4787
JORDAN KUWAIT BANK	JO	3.9576e+06	3.88169e+06	3.83302e+06	3.98902e+06	3.85913e+06	4.00666e+06	3.67565e+06	3.59502e+06	3.39385e+06	6.84473	4.67775	4.39178	3.06036	4.81043	3.76841	4.06074	4.05443	4.40416	16.2437	16.6739	16.3723	16.5387	16.9773	15.9682	16.7435	16.0368	15.7338	55.7499	57.1037	59.9928	55.1614	52.8073	48.2572	50.0538	52.0355	58.7748	73.7136	75.318	77.6253	70.3933	66.3328	59.4584	62.0713	64.9558	71.8805	57.2107	51.417	49.9522
HSBC SAUDI ARABIA	SA	323556	430673	360094	313907	274048	311376	n.a.	n.a.	n.a.	2.25422	1.05791	0.757237	0.323387	n.a.	n.a.	n.a.	n.a.	n.a.	69.9934	56.1129	57.8147	65.9151	74.4125	74.1193	n.a.	n.a.	n.a.	62.7366	46.5132	62.4843	61.7947	10.1486	3.26191	n.a.	n.a.	n.a.	n.a.	332.802	258.651	481.729	534.408	187.681	n.a.	n.a.	n.a.	57.7798	51.4482	63.5428
BANKMED, SAL	LB	n.a.	1.55311e+07	1.71122e+07	1.66253e+07	1.60217e+07	1.55506e+07	1.54199e+07	1.37904e+07	1.25073e+07	n.a.	12.6281	11.014	8.77359	6.54362	5.27507	4.01431	4.00512	3.64924	n.a.	5.2155	7.42481	9.43125	9.64279	9.77297	9.73352	9.77792	10.3091	n.a.	19.962	21.1478	26.7028	31.5915	33.0544	30.7764	32.5458	34.6501	n.a.	23.3134	25.1906	31.7466	36.6506	38.4044	35.6598	37.7042	40.7054	n.a.	160.659	84.5958
ARAB BANK PLC - UNITED ARAB EMIRATES BRANCHES	AE	5.13034e+06	5.13817e+06	n.a.	n.a.	n.a.	n.a.	n.a.	n.a.	n.a.	10.8894	6.51246	n.a.	n.a.	n.a.	n.a.	n.a.	n.a.	n.a.	10.9095	11.8137	n.a.	n.a.	n.a.	n.a.	n.a.	n.a.	n.a.	57.5077	62.8162	n.a.	n.a.	n.a.	n.a.	n.a.	n.a.	n.a.	68.3486	75.9607	n.a.	n.a.	n.a.	n.a.	n.a.	n.a.	n.a.	46.7358	39.9514	n.a.
BANK OF BARODA - UAE BRANCH	AE	5.93104e+06	6.78191e+06	5.92364e+06	5.57597e+06	6.89803e+06	7.3611e+06	n.a.	n.a.	n.a.	19.6581	16.3237	18.3957	16.7336	15.9147	9.24559	n.a.	n.a.	n.a.	10.9374	10.1194	10.9143	14.2056	11.2079	11.2297	n.a.	n.a.	n.a.	56.9308	58.2352	60.7215	57.9995	47.0925	60.7481	n.a.	n.a.	n.a.	76.8172	74.7351	79.5419	77.5153	63.6707	78.1997	n.a.	n.a.	n.a.	24.2293	19.9122	22.2092
DUBAI FIRST PRIVATE JOINT STOCK COMPANY	AE	n.a.	n.a.	n.a.	n.a.	440393	364182	n.a.	n.a.	n.a.	n.a.	n.a.	n.a.	n.a.	4.11802	5.71356	n.a.	n.a.	n.a.	n.a.	n.a.	n.a.	n.a.	54.3909	52.3157	n.a.	n.a.	n.a.	n.a.	n.a.	n.a.	n.a.	94.309	96.186	n.a.	n.a.	n.a.	n.a.	n.a.	n.a.	n.a.	222.482	225.049	n.a.	n.a.	n.a.	n.a.	n.a.	n.a.
NATIONAL BANK OF UMM AL-QAIWAIN PSC	AE	3.68851e+06	3.89314e+06	3.99315e+06	3.84548e+06	3.69021e+06	3.64423e+06	3.62088e+06	3.40324e+06	3.33269e+06	4.40671	4.36952	4.4754	3.15078	4.15822	4.595	5.20372	4.90016	4.3259	34.6774	33.3623	30.4357	29.5529	29.413	29.8502	29.0729	29.6234	27.9405	56.3977	57.7949	60.8592	66.9953	64.9992	65.8561	60.5768	56.3012	55.137	92.8847	91.4531	91.4629	99.447	96.9826	98.6266	100.161	94.5512	92.6977	31.5584	21.9614	22.305
BYBLOS BANK SYRIA S.A.	SY	356774	177068	161236	131194	346805	390268	303242	414092	613132	29.6955	17.4994	24.5372	41.5623	48.5449	39.7786	46.4907	40.6075	16.4486	39.6451	27.9675	29.4245	33.0569	28.8952	19.6344	14.6589	14.8279	14.8405	16.521	35.7137	30.388	22.0694	16.6489	22.424	22.7449	25.2441	39.1652	29.5934	53.3662	44.4707	34.2359	28.4083	30.2485	27.426	33.2017	58.5457	6.75759	48.9686	100.444
UNITED ARAB BANK PJSC	AE	4.04334e+06	5.2076e+06	5.58503e+06	n.a.	n.a.	n.a.	n.a.	n.a.	n.a.	15.5171	11.259	8.22649	n.a.	n.a.	n.a.	n.a.	n.a.	n.a.	9.79546	11.2958	12.3322	n.a.	n.a.	n.a.	n.a.	n.a.	n.a.	60.7014	60.4629	62.2061	n.a.	n.a.	n.a.	n.a.	n.a.	n.a.	72.2229	75.4083	77.4883	n.a.	n.a.	n.a.	n.a.	n.a.	n.a.	64.368	56.5999	50.1167
FRANSABANK-SYRIA S.A.	SY	514937	257882	228362	203258	549325	473481	298570	377721	n.a.	18.2962	13.6886	21.8067	24.8633	25.5118	33.9266	37.8308	40.4162	n.a.	26.2937	15.5072	17.1446	20.1972	21.8477	15.2153	13.0622	10.3224	n.a.	19.3142	29.9218	22.1813	20.1892	16.577	17.9154	21.4697	18.8637	n.a.	26.6372	36.072	27.3073	25.7576	21.9998	21.7026	25.6282	21.8667	n.a.	7.38297	74.1462	115.09
BANK AUDI SYRIA (CLOSED SHAREHOLDING COMPANY)	SY	480854	236475	237597	216913	493068	432376	359202	481681	699646	8.20268	8.32386	16.2934	41.2851	45.0773	38.8781	31.6793	29.6123	15.5943	27.8358	23.4908	22.3715	21.8016	26.2717	19.9018	15.7828	13.3889	14.1727	11.5233	24.8186	11.0785	8.82476	10.7549	16.4512	27.656	34.136	41.7786	16.5868	33.442	14.717	11.5796	15.0287	21.9175	33.6142	40.815	50.5963	8.57556	61.0075	123.381
ARAB BANK SYRIA SA	SY	301475	115118	124876	128914	338096	290423	247321	381777	526581	77.5583	71.7217	71.9604	63.6227	58.3319	51.6484	41.0768	28.3912	13.8765	36.6788	18.7456	17.0453	22.5139	28.0446	22.2127	15.6149	16.2635	15.7771	6.66302	10.3395	9.55874	12.436	16.2654	22.1683	29.2742	35.4016	46.4654	10.7299	13.2384	11.8747	16.6026	23.3739	29.2028	35.4959	43.1042	56.2122	6.17793	124.955	197.077
INTERNATIONAL BANK FOR TRADE AND FINANCE SA	SY	651544	340912	308641	270588	584577	455612	385995	577446	805898	25.541	14.5898	21.2934	38.1358	44.5022	45.023	29.0022	20.8379	6.83648	20.3693	14.8457	12.5297	11.8075	11.4504	9.90062	12.2701	13.0193	14.8358	10.4257	20.6004	16.0015	12.0291	11.5165	15.6452	24.8312	30.0247	40.0354	13.5052	25.4187	19.9322	15.5588	15.1196	19.0864	29.4965	35.6709	48.2434	6.60055	-5.33989	53.0009
LEBANESE SWISS BANK SAL (THE)	LB	2.11258e+06	2.46025e+06	2.71354e+06	2.20082e+06	1.92953e+06	1.75215e+06	1.61237e+06	1.50188e+06	1.32253e+06	n.a.	13.4118	7.27558	8.6878	8.11038	5.48305	4.6933	3.8817	n.a.	5.37602	7.96036	7.44847	8.69954	9.43508	7.5615	7.80827	7.5843	7.77734	23.7179	24.0391	24.5598	27.288	26.1851	24.2337	24.2557	21.3531	20.1508	25.4827	27.6428	32.0262	31.7453	29.5805	26.5754	26.6755	23.4323	22.2518	137.321	31.3059	37.0326
DUBAI FINANCIAL MARKET	AE	2.69606e+06	2.63605e+06	2.57119e+06	2.56705e+06	2.41005e+06	2.3239e+06	2.45123e+06	2.25797e+06	2.09983e+06	n.a.	n.a.	n.a.	n.a.	n.a.	n.a.	n.a.	n.a.	n.a.	78.7831	81.5147	82.4276	86.563	89.4841	94.2782	93.6514	95.8959	96.9726	n.a.	n.a.	n.a.	n.a.	n.a.	n.a.	n.a.	n.a.	n.a.	n.a.	n.a.	n.a.	n.a.	n.a.	n.a.	n.a.	n.a.	n.a.	59.068	62.2913	62.3291
B.L.C. BANK S.A.L	LB	3.93466e+06	4.45027e+06	5.72421e+06	5.86487e+06	5.74949e+06	5.74109e+06	5.37623e+06	5.13399e+06	5.0944e+06	10.8475	7.98284	5.59363	3.33366	7.28089	6.60005	6.79773	6.9532	5.29091	12.9608	11.012	10.2014	9.5451	10.0515	8.80059	8.88687	8.59282	7.34071	23.1476	30.8789	28.075	27.2906	32.1867	33.2213	36.0783	36.5463	34.8608	27.292	37.7736	40.1067	39.7328	39.1848	38.6999	42.825	42.3663	41.2399	88.1653	92.7341	64.134
ARAB JORDAN INVESTMENT BANK	JO	3.09888e+06	3.0029e+06	2.86351e+06	2.58877e+06	2.54871e+06	2.52564e+06	2.4651e+06	1.68833e+06	1.4548e+06	2.40151	1.60229	1.88604	1.44782	1.34077	1.22435	1.83068	1.44265	4.41147	10.207	10.1242	10.5946	11.9344	12.1804	12.3583	12.4868	13.3072	15.0175	37.8624	38.2482	37.0222	41.0855	41.6233	41.0757	39.8854	31.4766	37.9448	45.8806	46.5393	42.9576	47.2594	48.2674	47.7775	46.3683	36.9777	45.577	52.9207	55.9877	56.1291
BANK OF SYRIA AND OVERSEAS SA	SY	586948	268516	329549	348439	915253	757999	587627	813510	799355	26.121	14.0215	20.8811	52.0192	60.2132	49.1591	40.6998	31.4751	13.0354	19.5108	18.0339	14.5648	11.9011	11.3058	9.9727	7.47208	6.4125	10.101	3.66497	10.8227	5.72371	2.20127	2.12595	4.09277	6.58577	10.4627	24.2765	4.73624	13.752	6.92973	2.62725	2.50928	4.73545	7.4042	11.5339	27.7078	13.2933	65.0292	32.6405
BANK AUDI PRIVATE BANK	LB	n.a.	n.a.	1.42786e+06	1.53407e+06	1.36283e+06	1.36754e+06	1.39532e+06	1.45977e+06	1.73981e+06	n.a.	n.a.	0.735809	11.0901	n.a.	8.06981	6.23636	4.29632	4.1134	n.a.	n.a.	10.3688	9.17346	11.5649	11.873	10.1371	12.1325	8.74267	n.a.	n.a.	8.17266	9.44151	10.2778	11.3937	12.4843	16.354	12.9026	n.a.	n.a.	9.29119	10.599	11.9098	13.1434	14.129	18.8503	14.3119	n.a.	n.a.	28.4752
NATIONAL BANK OF YEMEN	YE	n.a.	1.29837e+06	1.13787e+06	1.24521e+06	905660	826083	689150	648573	591618	n.a.	47.9611	42.5834	43.302	35.5686	34.325	20.192	21.3088	26.57	n.a.	8.60668	7.3519	6.88913	8.79708	8.01407	10.3218	11.3999	13.2245	n.a.	2.06653	2.2794	2.70667	3.7651	4.28142	8.07761	8.33703	6.96378	n.a.	2.36994	2.57012	2.98397	4.27137	4.75842	9.2188	9.65348	8.29479	n.a.	46.1657	47.1463
INVEST BANK	JO	1.72459e+06	1.66025e+06	1.62268e+06	1.51161e+06	1.33743e+06	1.19073e+06	1.13403e+06	1.09707e+06	997907	5.47361	5.27895	5.39586	4.50871	4.14898	4.06724	6.02002	6.47697	7.73472	14.8382	15.4406	15.5227	16.6594	17.3071	18.2922	18.1695	17.9129	19.0868	59.776	57.2021	59.7992	60.131	56.7232	53.7844	56.6428	55.3179	57.0648	87.8716	82.6681	84.7802	88.6731	76.9099	71.3572	72.5341	70.3609	72.2909	53.2156	54.9814	58.6478
SYRIA GULF BANK SA	SY	476055	102594	92137.4	97699.6	274367	252249	212207	267349	367372	24.6403	48.5259	57.26	62.4682	59.1712	43.3225	32.7269	24.1281	8.21429	15.5245	11.5523	1.12142	3.43923	6.8944	6.58998	3.34749	7.01014	9.74816	28.6167	17.449	14.5205	12.0542	16.1971	22.3905	27.1529	37.5684	50.3259	34.8063	21.1774	15.0743	12.7632	17.7399	24.4698	28.7237	41.0742	56.7395	6.41265	217.361	n.s.
INVEST BANK P.S.C.	AE	2.37817e+06	3.18707e+06	3.81922e+06	4.61517e+06	4.39083e+06	4.0592e+06	3.76579e+06	3.34904e+06	3.10676e+06	37.0867	32.8918	25.4842	10.8059	8.1568	7.88396	8.02006	7.23309	6.35916	10.4172	10.9871	5.32712	14.9854	18.3656	18.9442	20.1342	21.1104	20.5679	82.9378	71.0261	71.8332	73.5469	74.129	73.1257	71.264	71.2581	71.3555	96.1212	83.9191	79.7375	91.6796	95.5847	96.1052	94.5547	94.8746	95.2908	97.2714	85.3409	63.9884
UBANK LTD	IL	n.a.	n.a.	n.a.	n.a.	n.a.	n.a.	2.64814e+06	2.41397e+06	2.07428e+06	n.a.	n.a.	n.a.	n.a.	n.a.	n.a.	0.607052	0.557023	0.635158	n.a.	n.a.	n.a.	n.a.	n.a.	n.a.	4.42584	4.9744	5.67458	n.a.	n.a.	n.a.	n.a.	n.a.	n.a.	18.2831	24.7157	27.4767	n.a.	n.a.	n.a.	n.a.	n.a.	n.a.	20.5599	27.6271	31.8274	n.a.	n.a.	n.a.
SARADAR BANK SAL	LB	n.a.	2.80631e+06	3.19005e+06	2.53422e+06	2.0225e+06	1.52496e+06	731784	724449	n.a.	n.a.	9.67097	1.92474	1.706	5.23949	3.28646	0.0657723	1.2942	n.a.	n.a.	8.35626	7.40598	9.69423	11.6619	12.5774	11.138	11.1341	n.a.	n.a.	28.8878	27.8244	30.6442	30.1588	29.9287	28.03	29.4617	n.a.	n.a.	36.3442	39.724	37.178	36.7914	34.5641	31.8387	33.5355	n.a.	n.a.	81.3356	95.0138
FIRST NATIONAL BANK SAL	LB	n.a.	4.24129e+06	5.19612e+06	4.89499e+06	4.50099e+06	4.12224e+06	3.92814e+06	3.54788e+06	3.38004e+06	n.a.	n.a.	5.85243	2.89047	2.51649	3.01994	2.89131	2.51747	2.44586	n.a.	6.8902	8.22959	9.14647	9.42393	9.63473	6.7762	7.03941	6.12681	n.a.	16.7512	18.4026	22.1943	23.1166	22.981	23.2397	25.0783	25.6961	n.a.	18.3971	21.4649	26.1257	26.7192	26.1343	25.7864	27.4745	27.9897	n.a.	83.0688	59.428
BANQUE BEMO SAL	LB	2.3117e+06	1.69838e+06	1.76159e+06	1.76859e+06	1.75824e+06	1.62073e+06	1.47567e+06	1.48463e+06	1.48939e+06	9.55394	4.38017	1.3038	0.766033	0.834702	0.752655	0.796413	0.730616	0.54059	8.47295	9.64696	10.7807	9.85868	9.14739	8.30381	8.62779	9.41688	7.09066	17.0743	31.5253	41.3195	43.1191	39.2588	41.6709	43.5891	41.1317	41.0078	19.742	37.3006	49.4432	52.3018	44.9093	47.327	50.0347	47.5699	46.3742	56.0788	52.0594	54.4271
BANQUE MISR LIBAN	LB	n.a.	1.82596e+06	2.05482e+06	1.98807e+06	1.66013e+06	n.a.	n.a.	n.a.	n.a.	n.a.	12.1372	9.89628	6.92253	6.12225	n.a.	n.a.	n.a.	n.a.	n.a.	7.81508	7.05762	7.44721	8.22368	n.a.	n.a.	n.a.	n.a.	n.a.	19.1624	19.5303	21.7331	26.7011	n.a.	n.a.	n.a.	n.a.	n.a.	20.9949	21.2107	23.8108	29.6954	n.a.	n.a.	n.a.	n.a.	n.a.	41.9565	47.348
BANK AL-SHARQ	SY	270892	159119	129753	88953	169399	185004	144582	151919	230329	8.98451	3.96419	5.53396	11.0899	14.8159	15.9032	24.7837	23.0244	6.95562	27.8859	17.6301	18.7293	26.5578	39.544	24.5904	16.6915	17.8203	15.3029	15.4863	35.4321	34.8927	23.9386	23.2967	28.0464	19.5236	28.5162	41.667	22.2602	44.5867	43.9499	34.0249	40.2242	38.4744	23.8032	35.6425	50.6018	8.52834	33.5931	62.3354
QUDS BANK PUBLIC SHAREHOLDING COMPANY LTD	PS	1396883	1329161	1213025	1075629	960070	804160	669362	532582	480906	4.30194	3.7042	2.83352	0.700581	0.733427	0.762647	0.878957	1.0857	0.993908	8.62914	8.57661	9.1872	9.55078	9.27714	9.56936	10.5396	12.2032	12.0574	60.6327	59.3717	57.5259	61.2217	64.2002	53.7699	50.2226	53.9541	60.898	71.2525	69.3184	65.4775	70.1576	73.0548	60.7143	57.2327	63.2004	70.9415	63.3874	65.1508	65.008
JORDAN COMMERCIAL BANK	JO	1.90425e+06	1.95295e+06	1.90644e+06	1.94685e+06	1.78211e+06	2.09516e+06	1.64122e+06	1.48589e+06	1.18922e+06	7.60154	6.69131	7.51495	4.09561	3.37041	4.42541	3.37214	7.63749	7.61985	10.3154	10.0389	9.903	10.8186	11.5241	9.27564	10.3335	10.8106	12.2547	52.8025	48.2478	53.7744	51.9451	50.1072	40.2866	44.957	49.0321	52.1736	66.0909	68.2195	63.5705	60.6199	58.7548	45.8232	51.3151	56.1933	60.4344	67.0201	66.9188	72.5457
ARAB BANKING CORPORATION (JORDAN)	JO	1.66704e+06	1.60431e+06	1.61395e+06	1.58882e+06	1.56834e+06	1.44934e+06	1.54919e+06	1.34689e+06	1.16528e+06	7.92132	6.41173	4.86903	3.49505	3.87434	3.74769	4.19519	3.96047	3.56622	13.5076	13.7738	13.9783	14.2051	14.1091	14.8464	13.3629	13.9691	15.7995	54.9123	54.519	53.5413	52.9248	49.5405	51.0101	45.6913	50.8477	55.9185	72.8004	70.1065	67.78	64.8697	62.5784	62.1629	54.6334	62.5123	70.2149	57.9858	63.3578	55.8612
ASHUR INTERNATIONAL BANK FOR INVESTMENT	IQ	296845	355307	395499	317395	323833	344949	371527	305171	229754	46.2723	53.5202	59.915	72.6258	59.6907	47.5739	n.a.	n.a.	n.a.	63.6715	62.4699	57.4161	70.8167	66.0031	58.3472	62.1594	64.8979	63.6538	4.03717	3.16841	1.20306	2.76694	4.61979	6.9752	19.6384	27.2531	18.9247	14.8241	9.37648	3.09042	11.8785	17.5286	23.5119	77.6882	116.606	70.8542	46.6489	58.4251	62.3045
FENICIA BANK SAL	LB	1.46447e+06	1.66565e+06	1.84617e+06	1.72021e+06	1.62702e+06	1.59354e+06	1.51913e+06	1.39333e+06	1.2772e+06	n.a.	11.4392	8.29464	7.06198	6.13374	4.9718	4.44546	5.00119	5.47935	11.9147	8.63098	8.32497	9.11811	9.34281	9.24986	9.14908	9.20005	9.12702	18.0385	27.1436	28.3127	29.1244	27.9688	27.5929	28.6096	21.8924	18.547	20.7781	32.8154	35.7391	33.7218	32.5852	33.0815	33.7634	26.1914	21.0283	32.0332	43.2958	43.8468
SOCIETE GENERALE DE BANQUE-JORDANIE	JO	2.2227e+06	2.41307e+06	2.39901e+06	1.9043e+06	1.83546e+06	1.70442e+06	1.22051e+06	902531	675314	4.68634	3.46024	3.93466	1.55568	1.57848	1.92494	2.26918	2.91467	5.04303	10.6646	7.82311	7.50474	9.91767	10.2397	10.5432	14.0231	17.5271	21.9639	47.8528	49.5599	47.4887	48.1232	43.6023	35.6648	36.9327	33.9799	35.6698	57.8018	56.183	53.0537	54.6412	49.7571	40.6855	44.0978	42.1038	46.6526	48.7838	47.7822	56.5698
YEMEN KUWAIT BANK FOR TRADE AND INVESTMENT	YE	868482	875186	723766	594709	635938	566880	448629	359446	299286	9.64173	8.17651	12.9709	14.1622	15.6746	14.6056	8.18665	8.73395	12.4562	6.53663	4.92715	4.88482	4.97823	5.17772	5.80849	7.68547	9.72809	12.3145	15.4139	19.3204	13.4998	14.5027	12.185	15.1122	20.7852	22.1105	19.213	16.8181	20.6834	14.3866	15.5492	13.0308	16.2856	22.9544	25.1457	22.5789	51.659	59.6203	47.7951
BANK OF JORDAN-SYRIA	SY	163936	64516	61029.7	58557.3	138774	124673	93554.8	160726	240646	27.7145	24.782	33.0155	31.5047	29.9009	37.6979	48.4312	36.083	14.2487	31.6379	21.2344	21.9171	23.797	32.6693	21.2029	13.1705	13.3164	15.1745	21.3975	34.8435	26.7063	31.6408	35.8235	31.1464	26.3237	32.408	45.8349	32.3069	45.4113	35.1803	42.8287	54.6992	40.6802	31.5319	38.3817	57.2166	9.14408	77.5271	159.641
BANQUE DE L'HABITAT SAL	LB	n.a.	n.a.	1.23876e+06	1.09803e+06	893992	815387	730500	653897	n.a.	n.a.	n.a.	1.65298	1.93506	n.a.	n.a.	n.a.	n.a.	n.a.	n.a.	n.a.	20.6571	20.9835	23.8646	23.766	24.1974	24.7835	n.a.	n.a.	n.a.	79.2249	83.9766	76.0658	76.1663	77.192	78.1797	n.a.	n.a.	n.a.	387.536	394.166	105.025	103.932	108.557	110.249	n.a.	n.a.	n.a.	23.6934
BANK OF BAGHDAD	IQ	978985	958328	942080	n.a.	n.a.	n.a.	n.a.	n.a.	n.a.	23.2281	17.1368	15.7267	n.a.	n.a.	n.a.	n.a.	n.a.	n.a.	19.6147	24.1574	23.9545	n.a.	n.a.	n.a.	n.a.	n.a.	n.a.	9.97725	13.2071	14.5442	n.a.	n.a.	n.a.	n.a.	n.a.	n.a.	12.9585	18.2337	20.2184	n.a.	n.a.	n.a.	n.a.	n.a.	n.a.	43.1536	71.2508	87.8278
COMMERCIAL BANK OF IRAQ SA	IQ	425482	380522	375752	n.a.	n.a.	n.a.	n.a.	n.a.	n.a.	36.451	46.5555	44.2242	n.a.	n.a.	n.a.	n.a.	n.a.	n.a.	49.8833	60.4587	63.8714	n.a.	n.a.	n.a.	n.a.	n.a.	n.a.	3.05384	2.54496	2.68668	n.a.	n.a.	n.a.	n.a.	n.a.	n.a.	6.90739	7.8073	8.8303	n.a.	n.a.	n.a.	n.a.	n.a.	n.a.	29.6452	64.1962	45.732
MEAB BANK SAL	LB	n.a.	n.a.	2.21361e+06	2.06449e+06	1.87122e+06	1.65843e+06	1.8206e+06	1.68327e+06	1.46258e+06	n.a.	n.a.	7.85797	6.7531	5.07223	3.83629	2.96644	3.26183	2.48097	n.a.	n.a.	8.4646	8.83958	9.09931	9.05871	7.5073	6.98525	7.03924	n.a.	n.a.	55.2993	55.281	54.1015	53.9923	44.8343	37.0111	41.096	n.a.	n.a.	61.5792	61.943	60.7945	60.903	49.2563	47.8774	44.4206	n.a.	n.a.	83.0666
NATIONAL BANK OF IRAQ	IQ	616528	535366	444803	509471	489718	501042	527646	465185	289220	6.32952	9.45934	12.8062	16.7918	12.8186	11.6414	n.a.	n.a.	n.a.	34.3954	40.5563	49.0435	47.3637	49.7262	44.6367	42.8176	31.0616	45.863	35.527	26.7009	14.6129	22.2733	21.5399	30.3117	26.8722	21.301	20.014	64.398	49.7063	32.3525	44.2532	44.8842	56.1588	49.0032	32.0646	43.5897	45.5957	66.6852	135.151
CSCBANK SAL	LB	n.a.	n.a.	269849	302153	291121	240512	227638	216337	215016	n.a.	n.a.	10.9551	5.27029	3.62717	3.55052	2.44486	7.25818	5.54033	n.a.	n.a.	46.1291	38.8356	37.652	41.9965	39.9563	37.3597	35.0451	n.a.	n.a.	9.56378	8.11387	7.70932	7.6025	8.74242	6.04719	8.93316	n.a.	n.a.	22.7528	16.5926	16.3898	17.6529	19.6574	12.6201	16.6823	n.a.	n.a.	64.8297
EMIRATES LEBANON BANK SAL	LB	n.a.	n.a.	n.a.	1.58012e+06	1.58849e+06	1.51092e+06	1.49926e+06	1.44561e+06	n.a.	n.a.	n.a.	n.a.	1.01197	3.22327	3.20178	3.36052	3.24438	n.a.	n.a.	n.a.	n.a.	17.7972	17.3012	18.2851	18.0553	18.579	n.a.	n.a.	n.a.	n.a.	37.937	37.8179	40.4434	39.1649	41.068	n.a.	n.a.	n.a.	n.a.	49.7203	48.6945	51.722	50.5123	53.2006	n.a.	n.a.	n.a.	n.a.
JAMMAL TRUST BANK SAL	LB	n.a.	n.a.	1.08116e+06	1.06453e+06	996957	963335	900738	826588	n.a.	n.a.	n.a.	7.45598	5.93911	7.26801	5.68135	6.94696	7.44089	n.a.	n.a.	n.a.	7.58635	8.30742	8.14651	8.24836	8.28353	7.71924	n.a.	n.a.	n.a.	49.0291	46.3111	47.4943	48.02	42.5589	39.3099	n.a.	n.a.	n.a.	54.4991	51.5082	52.9386	53.7189	47.8669	43.9093	n.a.	n.a.	n.a.	88.4625
ALUBAF ARAB INTERNATIONAL BANK	BH	1145242	1153997	1104888	1118643	1180936	1443007	1204957	1107762	1112099	50.0266	50.5866	39.3012	34.9212	25.0284	8.20829	3.74541	2.96299	1.83201	29.1969	28.685	26.9771	28.0564	25.5964	22.853	27.5455	28.5351	27.0299	7.14242	8.03642	14.7832	13.432	17.6166	24.9601	40.2716	32.7686	34.0513	10.226	11.4286	20.4685	18.8579	23.8335	32.6148	56.3525	46.7075	46.9154	40.3389	38.5045	39.4015
BSL BANK SAL	LB	n.a.	1.2573e+06	1.44641e+06	1.28437e+06	1.14964e+06	1.11503e+06	1.1032e+06	1.01871e+06	907160	n.a.	n.a.	14.4482	2.77584	3.48872	3.25872	n.a.	3.68511	4.02928	n.a.	8.71293	8.40392	9.03111	9.37064	9.13471	8.71625	8.85778	9.22376	n.a.	17.9854	15.9147	16.2102	14.5527	16.7622	19.4182	16.1018	15.4331	n.a.	19.8952	20.002	18.4901	16.4062	18.5805	21.4703	17.8766	17.1465	n.a.	72.0307	65.8607
IRAN-VENEZUELA BI-NATIONAL BANK	IR	n.a.	n.a.	n.a.	239609	220070	1.06958e+06	314891	n.a.	n.a.	n.a.	n.a.	n.a.	n.a.	n.a.	n.a.	n.a.	n.a.	n.a.	n.a.	n.a.	n.a.	66.1643	71.8371	14.6894	49.4771	n.a.	n.a.	n.a.	n.a.	n.a.	21.8453	25.3773	4.63081	15.5031	n.a.	n.a.	n.a.	n.a.	n.a.	81.3066	98.9586	5.47728	32.1591	n.a.	n.a.	n.a.	n.a.	n.a.
RT BANK	IQ	444496	826576	772942	417793	534422	n.a.	n.a.	312622	189694	58.4809	41.7956	24.4308	18.7396	15.7958	n.a.	n.a.	25.0668	31.309	46.3015	29.7628	30.4228	54.4594	41.0477	n.a.	n.a.	60.6458	45.2284	6.57941	7.20937	13.8317	34.9091	33.2853	n.a.	n.a.	29.0305	46.9575	13.3658	10.554	20.1941	79.2327	99.365	n.a.	n.a.	100.349	125.87	44.6555	34.8353	49.0414
IRAQI MIDDLE EAST INVESTMENT BANK	IQ	471329	578881	698546	650921	574604	571171	585829	663962	702375	n.a.	n.a.	n.a.	n.a.	n.a.	n.a.	n.a.	n.a.	n.a.	37.9312	41.6395	31.0995	33.8853	41.3989	41.0247	44.9546	26.1928	22.9247	12.4574	13.7454	11.4539	13.0081	18.6027	22.207	27.5028	26.9792	24.2195	30.8265	33.6841	21.5959	30.1438	38.6951	45.2036	52.459	37.8482	32.211	89.6178	89.844	114.062
MUNICIPAL BANK LTD	IL	n.a.	1.96303e+06	1.90027e+06	2.50808e+06	2.46728e+06	2.32837e+06	2.42196e+06	n.a.	n.a.	n.a.	1.87054	1.89574	2.07973	1.95828	2.04585	2.20622	n.a.	n.a.	n.a.	9.24159	8.53388	7.60623	9.82112	9.77293	8.91071	n.a.	n.a.	n.a.	67.118	64.4492	51.4393	66.2844	68.1408	65.8849	n.a.	n.a.	n.a.	109.027	102.375	85.1981	114.564	114.171	98.6755	n.a.	n.a.	n.a.	70.6122	53.1595
AL OMANIYA FINANCIAL SERVICES	OM	471922	633984	614393	636161	717490	713329	628307	624047	546809	7.66314	4.02048	3.20945	2.71768	3.52276	3.39745	3.24309	3.05416	3.18573	35.102	26.8576	27.7107	26.6377	24.6285	21.6272	22.7391	21.687	22.317	58.2506	63.0586	80.3119	88.6106	86.5954	89.7566	94.4872	94.4942	97.6247	n.s.	n.s.	n.s.	148.459	145.3	205.186	162.447	174.97	164.896	39.8052	37.9016	36.6906
YEMEN COMMERCIAL BANK	YE	n.a.	n.a.	462682	522072	535697	503517	591522	577981	494600	n.a.	n.a.	35.9008	22.5966	18.6436	11.1907	12.0608	14.2852	21.3541	n.a.	n.a.	9.52532	8.82556	8.6777	8.98207	7.86119	7.99314	8.52991	n.a.	n.a.	9.91923	13.2149	12.5272	15.47	12.2613	11.3536	8.36455	n.a.	n.a.	11.1695	14.7157	13.9274	17.2884	13.5411	12.5989	9.37044	n.a.	n.a.	42.5577
ECONOMY BANK OF INVESTMENT AND FINANCE PJSC	IQ	n.a.	463337	395615	487965	439551	448806	532934	561252	466224	n.a.	n.a.	35.5215	n.a.	80.8376	n.a.	n.a.	n.a.	n.a.	n.a.	46.0956	53.6791	43.8788	40.0443	39.177	32.9847	27.0631	24.5394	n.a.	36.0913	26.0858	1.97975	2.64629	20.468	24.5924	25.3154	30.669	n.a.	127.607	89.2147	6.83747	7.45995	53.7552	44.3584	46.124	45.4684	n.a.	n.a.	83.4243
NORTH AFRICA COMMERCIAL BANK SAL	LB	n.a.	n.a.	1.05256e+06	1.05348e+06	941485	968238	904288	970094	945416	n.a.	n.a.	46.1766	42.941	41.6697	42.0042	45.9165	29.9784	37.9531	n.a.	n.a.	19.3466	19.8886	20.916	19.7038	20.8325	18.7858	18.1754	n.a.	n.a.	1.3198	1.42626	1.67816	1.61359	1.63856	3.17311	2.9738	n.a.	n.a.	1.71723	1.84202	2.14318	2.02467	2.09155	4.01617	3.67073	n.a.	n.a.	52.677
AREEBA SAL	LB	n.a.	170034	183734	209004	1991.45	2029.65	n.a.	n.a.	n.a.	n.a.	n.a.	n.a.	n.a.	n.a.	n.a.	n.a.	n.a.	n.a.	n.a.	3.01157	-1.13685	-0.937794	99.6723	99.2392	n.a.	n.a.	n.a.	n.a.	n.a.	n.a.	n.a.	n.a.	n.a.	n.a.	n.a.	n.a.	n.a.	n.a.	n.a.	n.a.	n.a.	n.a.	n.a.	n.a.	n.a.	n.a.	150.99	116.178
AM BANK S.A.L	LB	n.a.	2.58247e+06	2.58561e+06	2.23697e+06	2.06537e+06	1.94465e+06	1.85738e+06	1.69172e+06	n.a.	n.a.	9.73122	10.7408	11.9473	7.5614	6.98851	6.80501	7.46509	n.a.	n.a.	0.348439	1.22446	1.42837	1.52486	1.27864	1.2045	0.971073	n.a.	n.a.	54.8481	50.668	51.2414	49.4066	49.3532	49.5155	39.9847	n.a.	n.a.	57.7561	53.3449	54.0474	52.5719	52.4158	52.5627	42.4637	n.a.	n.a.	186.528	90.7135
ARAB INVESTMENT AND EXPORT CREDIT GUARANTEE CORPORATION	KW	525688	518509	494133	504766	457263	438070	424754	404985	350731	n.a.	n.a.	n.a.	n.a.	n.a.	n.a.	n.a.	n.a.	n.a.	94.4906	94.2597	95.0358	94.3139	94.3539	94.2296	93.7814	93.4997	92.9726	n.a.	n.a.	n.a.	n.a.	n.a.	n.a.	n.a.	n.a.	n.a.	n.a.	n.a.	n.a.	n.a.	n.a.	n.a.	n.a.	n.a.	n.a.	52.3439	36.4937	142.728
BANK OF CHINA MIDDLE EAST (DUBAI) LIMITED	AE	n.a.	n.a.	n.a.	n.a.	n.a.	n.a.	1290082	1148559	n.a.	n.a.	n.a.	n.a.	n.a.	n.a.	n.a.	0.897725	0.37677	n.a.	n.a.	n.a.	n.a.	n.a.	n.a.	n.a.	11.7807	12.9705	n.a.	n.a.	n.a.	n.a.	n.a.	n.a.	n.a.	46.5845	45.7665	n.a.	n.a.	n.a.	n.a.	n.a.	n.a.	n.a.	52.9668	52.9388	n.a.	n.a.	n.a.	n.a.
CEDRUS BANK SAL	LB	n.a.	n.a.	n.a.	834605	333253	201230	n.a.	n.a.	n.a.	n.a.	n.a.	n.a.	5.07015	8.84493	n.a.	n.a.	n.a.	n.a.	n.a.	n.a.	n.a.	4.17247	7.0003	0.894005	n.a.	n.a.	n.a.	n.a.	n.a.	n.a.	14.4159	20.5332	19.0764	n.a.	n.a.	n.a.	n.a.	n.a.	n.a.	15.2452	23.1315	20.5564	n.a.	n.a.	n.a.	n.a.	n.a.	n.a.
NEAR EAST COMMERCIAL BANK	LB	n.a.	n.a.	n.a.	n.a.	n.a.	n.a.	536424	397316	n.a.	n.a.	n.a.	n.a.	n.a.	n.a.	n.a.	4.01767	4.84357	n.a.	n.a.	n.a.	n.a.	n.a.	n.a.	n.a.	9.43664	12.7623	n.a.	n.a.	n.a.	n.a.	n.a.	n.a.	n.a.	26.1365	22.8652	n.a.	n.a.	n.a.	n.a.	n.a.	n.a.	n.a.	29.0989	26.6121	n.a.	n.a.	n.a.	n.a.
COMMERCIAL BANK OF SYRIA	SY	n.a.	7.233e+06	6.13899e+06	4.59277e+06	8.74233e+06	7.31442e+06	5.94887e+06	8.32396e+06	1.00989e+07	n.a.	5.67437	8.00635	5.33062	9.00633	7.91101	4.98689	4.09433	3.15561	n.a.	7.54288	9.583	12.5672	16.7689	19.7866	19.9464	20.703	19.5032	n.a.	15.1477	12.3822	22.4665	18.9165	25.9578	34.1622	39.7836	40.4763	n.a.	19.1876	15.8511	29.8833	23.7719	35.0521	47.2735	54.187	58.6211	n.a.	110.249	30.4949
AL KHALIJI FRANCE SA	AE	396235	494437	542670	738646	999238	1.01829e+06	978750	791106	570707	28.548	9.96931	9.24731	10.1318	8.45951	3.785	2.59615	2.15214	2.33333	37.1701	35.4975	31.7896	23.2054	16.3782	16.3107	14.4349	15.862	20.8904	37.2129	47.4134	69.3851	68.0691	63.3512	69.4401	64.2399	60.5566	60.094	62.6779	76.4657	105.129	91.5391	78.4431	88.1177	81.7038	77.8093	82.9974	63.022	44.4593	41.4142
FEDERAL BANK OF LEBANON SAL	LB	n.a.	n.a.	n.a.	n.a.	n.a.	n.a.	n.a.	791381	n.a.	n.a.	n.a.	n.a.	n.a.	n.a.	n.a.	n.a.	12.9823	n.a.	n.a.	n.a.	n.a.	n.a.	n.a.	n.a.	n.a.	6.49202	n.a.	n.a.	n.a.	n.a.	n.a.	n.a.	n.a.	n.a.	29.8822	n.a.	n.a.	n.a.	n.a.	n.a.	n.a.	n.a.	n.a.	34.8434	n.a.	n.a.	n.a.	n.a.
QATAR NATIONAL BANK (QNB)	YE	n.a.	120864	112232	129299	n.a.	n.a.	n.a.	n.a.	n.a.	n.a.	99.8502	99.8222	99.5124	n.a.	n.a.	n.a.	n.a.	n.a.	n.a.	28.7459	25.2291	25.9937	n.a.	n.a.	n.a.	n.a.	n.a.	n.a.	0.00607019	0.0078473	0.0225157	n.a.	n.a.	n.a.	n.a.	n.a.	n.a.	0.00988255	0.0118161	0.0326602	n.a.	n.a.	n.a.	n.a.	n.a.	n.a.	33.6924	61.3825
SYRIAN LEBANESE COMMERCIAL BANK SAL	LB	n.a.	n.a.	n.a.	n.a.	n.a.	343166	n.a.	n.a.	n.a.	n.a.	n.a.	n.a.	n.a.	n.a.	n.a.	n.a.	n.a.	n.a.	n.a.	n.a.	n.a.	n.a.	n.a.	34.2318	n.a.	n.a.	n.a.	n.a.	n.a.	n.a.	n.a.	n.a.	34.0909	n.a.	n.a.	n.a.	n.a.	n.a.	n.a.	n.a.	n.a.	110.406	n.a.	n.a.	n.a.	n.a.	n.a.	n.a.
AL SAFWA MUBASHER FINANCIAL SERVICES	AE	129941	102725	91764.5	179552	98545.7	66108.1	33715.2	34377.4	28302.5	0.0294293	0.0352783	0.856935	2.90111	8.46139	n.a.	16.8012	26.3144	15.2671	37.2913	45.642	50.9957	28.913	55.0948	28.879	75.9455	73.1994	81.5722	33.4565	36.0532	36.8021	20.0846	15.2751	17.4313	16.1494	12.811	30.8415	72.6567	104.498	226.232	167.651	355.923	440.787	n.a.	n.a.	n.a.	85.6436	98.5406	146.603
PALESTINE COMMERCIAL BANK	PS	n.a.	n.a.	n.a.	n.a.	n.a.	282896	279352	236568	186169	n.a.	n.a.	n.a.	n.a.	n.a.	0.21633	0.132595	0.219659	0.352141	n.a.	n.a.	n.a.	n.a.	n.a.	13.4551	12.9994	12.016	15.0772	n.a.	n.a.	n.a.	n.a.	n.a.	53.4797	46.1042	42.0518	39.672	n.a.	n.a.	n.a.	n.a.	n.a.	64.2683	54.9674	49.0634	48.7647	n.a.	n.a.	n.a.
BANK AUDI LLC	QA	n.a.	239499	205229	199486	251984	248565	n.a.	n.a.	n.a.	n.a.	2.81402	3.60709	1.5728	0.176569	n.a.	n.a.	n.a.	n.a.	n.a.	24.3759	27.9454	29.3695	22.9431	22.5241	n.a.	n.a.	n.a.	n.a.	77.8692	60.7307	76.4515	66.6348	57.4441	n.a.	n.a.	n.a.	n.a.	105.135	86.0551	110.664	89.0925	75.501	n.a.	n.a.	n.a.	n.a.	35.2407	47.272
STATE BANK OF INDIA - MANAMA	BH	236191	260856	251223	324064	456253	354992	n.a.	n.a.	n.a.	n.a.	n.a.	n.a.	n.a.	n.a.	n.a.	n.a.	n.a.	n.a.	8.39001	12.0868	12.5101	11.6145	8.67672	9.8369	n.a.	n.a.	n.a.	58.9587	56.9921	62.6149	51.6192	36.6672	54.2678	n.a.	n.a.	n.a.	65.3854	65.9933	72.5771	59.2988	68.4122	73.9412	n.a.	n.a.	n.a.	48.5366	41.8169	45.6474
AL-TAIF ISLAMIC BANK FOR INVESTMENT & FINANCE	IQ	167835	161590	90233.1	n.a.	n.a.	n.a.	n.a.	n.a.	n.a.	1.98622	2.52775	n.a.	n.a.	n.a.	n.a.	n.a.	n.a.	n.a.	64.04	53.4459	95.2165	n.a.	n.a.	n.a.	n.a.	n.a.	n.a.	0.422843	0.0740128	n.a.	n.a.	n.a.	n.a.	n.a.	n.a.	n.a.	1.32141	0.362138	n.a.	n.a.	n.a.	n.a.	n.a.	n.a.	n.a.	81.8992	92.8889	n.a.
FUTURE BANK B.S.C.	BH	n.a.	573511	580753	627399	813069	1.46446e+06	1.58818e+06	1.53943e+06	1.45314e+06	n.a.	63.7942	48.3627	36.1283	26.6142	15.1148	12.2648	17.3018	14.657	n.a.	76.8605	75.325	69.1609	51.9724	27.162	22.3433	19.9648	19.134	n.a.	4.48711	8.60082	13.2648	19.548	20.7747	26.1338	19.5731	20.6381	n.a.	21.7194	38.8085	46.6474	42.1472	33.1396	38.7763	28.6975	30.0028	n.a.	76.8531	74.9422
BLOM DEVELOPMENT BANK SAL	LB	230510	265435	268137	235708	222023	212058	185586	150129	128095	n.a.	n.a.	n.a.	n.a.	n.a.	n.a.	n.a.	n.a.	14.3009	24.3814	17.6334	17.9745	19.6023	18.4345	18.1905	20.3166	15.0531	17.398	3.99518	6.76806	9.3101	11.1857	11.7186	12.974	14.6277	17.5761	16.6958	5.40024	8.32519	11.4795	14.1272	14.5073	15.9832	18.6413	20.8914	20.6377	84.6602	94.454	44.201
INTERNATIONAL ISLAMIC BANK	IQ	151259	158038	141207	107521	97951.3	n.a.	n.a.	n.a.	n.a.	2.65273	2.31865	0.488274	n.a.	n.a.	n.a.	n.a.	n.a.	n.a.	45.8408	52.8909	60.3316	78.8545	86.6091	n.a.	n.a.	n.a.	n.a.	44.7373	26.3096	21.3685	17.242	7.12568	n.a.	n.a.	n.a.	n.a.	91.9863	64.0484	79.1516	87.5205	60.0477	n.a.	n.a.	n.a.	n.a.	68.7049	98.2035	95.0993
GULF COMMERCIAL BANK	IQ	352275	464590	489286	509555	678530	676911	700239	670222	364294	11.9277	10.6289	9.11536	7.76612	4.64268	4.05805	n.a.	n.a.	n.a.	60.1357	55.8521	54.3754	53.1875	39.6166	39.2703	42.3739	38.8986	35.0987	24.8635	26.3361	29.6527	33.8589	35.8532	41.3686	35.2857	36.6708	50.4616	69.0777	70.1284	72.1068	75.2061	60.988	83.0641	63.2892	68.6993	82.1936	99.1497	135.828	94.5421
INVESTMENT BANK OF IRAQ SA CO	IQ	394124	448248	513608	484549	488892	466780	479121	446481	324423	25.0615	19.6623	7.65875	8.97117	10.1645	8.61016	5.55403	3.00463	4.02013	46.4188	49.1906	46.633	49.3428	50.1484	50.9778	50.7915	35.7968	31.3415	24.2926	27.6515	23.2355	20.6921	17.8935	22.4278	29.6191	46.9007	47.7366	46.8066	54.988	54.7721	44.9909	36.4121	47.5728	64.4509	86.1892	93.4138	52.4966	99.7255	95.0059
UNION BANK OF IRAQ	IQ	n.a.	405798	464087	497815	532638	534196	601488	423958	527429	n.a.	12.4179	11.9855	10.6842	9.97499	9.46395	n.a.	n.a.	n.a.	n.a.	54.7651	47.5877	44.2787	41.4397	41.3156	38.7391	43.5789	19.5787	n.a.	75.8903	68.5308	71.4673	68.3943	74.9472	50.3059	52.0026	25.2787	n.a.	184.148	138.91	137.904	126.344	136.796	94.0014	103.923	36.3302	n.a.	79.5787	93.7943
CREDIT EUROPE BANK (DUBAI) LTD	AE	n.a.	178162	188449	204416	183688	167920	320044	178509	n.a.	n.a.	6.30439	2.00367	4.14935	0.234085	n.a.	n.a.	0.0106932	n.a.	n.a.	22.6563	21.8043	20.3761	26.858	52.4154	24.79	38.6165	n.a.	n.a.	71.1223	84.685	84.9689	66.5901	57.1171	73.6111	78.5736	n.a.	n.a.	98.8956	115.563	115.026	92.7073	129.49	104.065	128.402	n.a.	n.a.	39.8462	26.3124
NORTH BANK	IQ	350454	400901	351992	441234	510024	719487	1.28458e+06	1.37962e+06	1.37618e+06	n.a.	n.a.	20.4499	n.a.	n.a.	n.a.	n.a.	n.a.	n.a.	51.6506	56.0134	66.8127	56.1074	50.7159	38.6997	22.3327	19.6119	17.1614	46.6553	45.4465	42.4338	42.028	35.6234	40.859	29.5872	30.4381	27.6111	215.548	255.148	240.191	231.736	81.9812	79.0557	41.0202	41.3788	40.8428	n.a.	n.a.	819.307
TRANS IRAQ BANK FOR INVESTMENT	IQ	236215	293613	277637	297622	352247	321802	283512	n.a.	n.a.	n.a.	n.a.	n.a.	n.a.	n.a.	n.a.	n.a.	n.a.	n.a.	78.3358	76.9451	83.4624	78.8731	66.449	73.0097	65.8583	n.a.	n.a.	26.3975	24.8876	29.1502	31.5784	37.8603	42.4631	29.7412	n.a.	n.a.	149.084	132.93	245.482	305.11	127.335	167.538	93.8077	n.a.	n.a.	61.2074	80.515	48.2494
SUMER COMMERICAL BANK PSC	IQ	229769	296436	346477	329541	297608	312681	360734	266753	231683	n.a.	n.a.	n.a.	n.a.	n.a.	n.a.	n.a.	n.a.	n.a.	78.9176	76.9057	65.5435	68.5622	75.9408	71.3524	61.9349	63.273	58.7422	13.8154	21.9292	19.2734	24.3066	30.7193	31.4618	34.0096	33.9103	27.6493	68.1533	111.215	59.9547	89.9778	132.982	126.18	105.421	100.207	71.1644	83.7742	80.0487	83.1552
ASIA AL IRAQ ISLAMIC BANK FOR INVESTMENT (BAIB)	IQ	131594	169866	108779	84971.2	n.a.	n.a.	n.a.	n.a.	n.a.	4.4958	2.43834	2.13681	n.a.	n.a.	n.a.	n.a.	n.a.	n.a.	78.2108	73.9672	76.5114	99.8955	n.a.	n.a.	n.a.	n.a.	n.a.	12.7176	12.3256	11.3309	n.a.	n.a.	n.a.	n.a.	n.a.	n.a.	85.403	76.1038	65.9429	n.a.	n.a.	n.a.	n.a.	n.a.	n.a.	81.9633	93.1416	178.623
BABYLON BANK	IQ	307633	360836	318004	292671	290899	303756	267605	281447	260423	n.a.	n.a.	n.a.	n.a.	n.a.	n.a.	2.48469	2.28512	n.a.	59.5366	64.0706	72.4968	75.8787	77.1705	68.1852	60.9384	49.0397	36.8741	21.1678	23.1848	25.4162	32.7348	40.2202	40.7636	56.0346	58.0504	17.9893	61.0647	70.3001	112.402	225.396	193.994	146.44	155.21	115.084	28.9142	n.a.	71.5159	51.3496
ADDAX BANK BSC	BH	n.a.	n.a.	n.a.	n.a.	31721	32064	31866	41879	n.a.	n.a.	n.a.	n.a.	n.a.	n.a.	n.a.	n.a.	n.a.	n.a.	n.a.	n.a.	n.a.	n.a.	61.3348	54.2945	46.9717	35.359	n.a.	n.a.	n.a.	n.a.	n.a.	n.a.	n.a.	n.a.	n.a.	n.a.	n.a.	n.a.	n.a.	n.a.	n.a.	n.a.	n.a.	n.a.	n.a.	n.a.	n.a.	n.a.
CREDIT BANK OF IRAQ	IQ	363480	442079	421061	402566	429526	523281	536181	517149	481629	100	100	100	100	65.4792	n.a.	n.a.	n.a.	n.a.	55.7256	56.8623	62.9901	66.1837	60.4489	48.7957	46.4135	32.6834	31.2596	0	0	0	0	0.577262	0.0110969	0.196559	0.419889	1.32817	0	0	0	0	1.61528	0.0423566	0.394181	0.665366	2.10156	185.133	205.662	52.387
NATIONAL BANK OF KUWAIT (LEBANON) SAL	LB	249193	314315	305956	287078	255341	270641	296078	312306	n.a.	17.1507	3.37982	1.25871	1.0015	1.08655	0.843579	0.874117	n.a.	n.a.	20.2849	20.425	19.3165	19.4454	21.0567	21.3441	19.0239	17.6499	n.a.	10.965	18.7755	23.4203	26.4046	26.3694	29.7896	26.3471	22.0059	n.a.	14.3288	24.1802	30.1654	34.1781	35.2021	38.92	33.5426	27.5987	n.a.	355.691	91.7949	67.3601
SOCIETE FINANCIERE DU LIBAN SAL	LB	n.a.	26160.4	25798.7	19885	24323.8	n.a.	n.a.	n.a.	n.a.	n.a.	n.a.	n.a.	n.a.	n.a.	n.a.	n.a.	n.a.	n.a.	n.a.	67.6097	68.4449	87.0673	71.65	n.a.	n.a.	n.a.	n.a.	n.a.	n.a.	n.a.	8.21944	6.69313	n.a.	n.a.	n.a.	n.a.	n.a.	n.a.	n.a.	98.532	27.9424	n.a.	n.a.	n.a.	n.a.	n.a.	75.2279	n.a.
AL-HARIR FOR MONEY TRANSFER PRIVATE SHAREHOLDING CO.	IQ	n.a.	n.a.	n.a.	42921	42134.8	38557.3	n.a.	n.a.	n.a.	n.a.	n.a.	n.a.	n.a.	n.a.	n.a.	n.a.	n.a.	n.a.	n.a.	n.a.	n.a.	92.2151	92.2676	99.8858	n.a.	n.a.	n.a.	n.a.	n.a.	n.a.	n.a.	n.a.	n.a.	n.a.	n.a.	n.a.	n.a.	n.a.	n.a.	n.a.	n.a.	n.a.	n.a.	n.a.	n.a.	n.a.	n.a.	n.a.
AL NIBAL AL ARABYA FOR MONEY TRANSFER PRIVATE SHAREHOLDING CO.	IQ	n.a.	41530.6	38575.5	38469.5	38489.1	38448.7	21786.6	n.a.	n.a.	n.a.	n.a.	n.a.	n.a.	n.a.	n.a.	n.a.	n.a.	n.a.	n.a.	92.8814	99.9196	99.9402	99.9455	99.9429	99.9062	n.a.	n.a.	n.a.	n.a.	n.a.	n.a.	n.a.	n.a.	n.a.	n.a.	n.a.	n.a.	n.a.	n.a.	n.a.	n.a.	n.a.	n.a.	n.a.	n.a.	n.a.	n.a.	n.a.
ALWAEEL FOR MONEY TRANSFER PRIVATE SHAREHOLDING	IQ	n.a.	n.a.	n.a.	n.a.	n.a.	44387.1	14969.9	9748.57	n.a.	n.a.	n.a.	n.a.	n.a.	n.a.	n.a.	n.a.	n.a.	n.a.	n.a.	n.a.	n.a.	n.a.	n.a.	87.1344	87.0753	89.0182	n.a.	n.a.	n.a.	n.a.	n.a.	n.a.	n.a.	n.a.	n.a.	n.a.	n.a.	n.a.	n.a.	n.a.	n.a.	n.a.	n.a.	n.a.	n.a.	n.a.	n.a.	n.a.
ALNOBLES FOR MONEY TRANSFER PRIVATE SHAREHOLDING	IQ	n.a.	38654.6	38705.7	38703.2	38550.8	38834.7	n.a.	n.a.	n.a.	n.a.	n.a.	n.a.	n.a.	n.a.	n.a.	n.a.	n.a.	n.a.	n.a.	99.9576	99.9573	99.8578	99.8959	99.8616	n.a.	n.a.	n.a.	n.a.	n.a.	n.a.	n.a.	n.a.	n.a.	n.a.	n.a.	n.a.	n.a.	n.a.	n.a.	n.a.	n.a.	n.a.	n.a.	n.a.	n.a.	n.a.	n.a.	n.a.
AIMANAFAA FOR MONEY TRANSFER CO..PRIVATE SHAREHOLDING	IQ	n.a.	43972.7	44082.9	44042	43739.1	41198	14787.4	n.a.	n.a.	n.a.	n.a.	n.a.	n.a.	n.a.	n.a.	n.a.	n.a.	n.a.	n.a.	86.9752	87.0025	86.9073	86.9216	92.2785	86.8981	n.a.	n.a.	n.a.	n.a.	n.a.	n.a.	n.a.	n.a.	n.a.	n.a.	n.a.	n.a.	n.a.	n.a.	n.a.	n.a.	n.a.	n.a.	n.a.	n.a.	n.a.	n.a.	n.a.
[truncated: 87 more columns]
